# Supplementary material for: Global DNA methylation profiles of buffalo (Bubalus bubalis) preimplantation embryos produced by handmade cloning and in vitro fertilization
Source: Sci Rep. 2022 Mar 25;12:5161. doi: 10.1038/s41598-022-09207-8 (PMC8956680; doi:10.1038/s41598-022-09207-8)
Supplement: Supplementary file 1 — Supplementary Information. [file 41598_2022_9207_MOESM1_ESM.xlsx]

## Sheet: Supp. Table 1
Supplementary table 1: Alignment statistics of reads generated for cloned and IVF 2-cell stage, 8-cell and blastocyst stage embryos.
	Sample	Reads	Read Length (bp)	No. of reads	Total bases	Total bases
						(GB)
	2CC-1	R1	51	24780895	1263825645	1.26
		R2	51	24780895	1263825645	1.26
	2CC-2	R1	51	23273355	1186941105	1.18
		R2	51	23273355	1186941105	1.18
	2CC-3	R1	51	23780105	1212785355	1.21
		R2	51	23780105	1212785355	1.21
	2CI-1	R1	51	25003135	1275159885	1.27
		R2	51	25003135	1275159885	1.27
	2CI-2	R1	51	24348045	1241750295	1.24
		R2	51	24348045	1241750295	1.24
	2CI-3	R1	51	23824520	1215030520	1.21
		R2	51	23824520	1215030520	1.21
	8CC-1	R1	51	25313412	1290984012	1.29
		R2	51	25313412	1290984012	1.29
	8CC-2	R1	51	24503121	1249659171	1.24
		R2	51	24503121	1249659171	1.24
	8CC-3	R1	51	26201037	1336252887	1.33
		R2	51	26201037	1336252887	1.33
	8CI-1	R1	51	24068996	1227518796	1.22
		R2	51	24068996	1227518796	1.22
	8CI-2	R1	51	24287010	1238637510	1.23
		R2	51	24287010	1238637510	1.23
	8CI-3	R1	51	25020386	1276039686	1.27
		R2	51	25020386	1276039686	1.27
	CBL-1	R1	51	25532920	1302178920	1.3
		R2	51	25532920	1302178920	1.3
	CBL-2	R1	51	24870380	1268389380	1.26
		R2	51	24870380	1268389380	1.26
	CBL-3	R1	51	24012535	1224639285	1.22
		R2	51	24012535	1224639285	1.22
	BLI-1	R1	51	28927270	1475290770	1.47
		R2	51	28927270	1475290770	1.47
	BLI-2	R1	51	27463585	1400645835	1.4
		R2	51	27463585	1400645835	1.4
	BLI-3	R1	51	28843810	1471034310	1.47
		R2	51	28843810	1471034310	1.47

## Sheet: Supp. table2
Supplementary table 2: Number of genes showing hypermethylation among embryos at 2-cell, 8-cell and blastocyst stage between cloned and IVF embryos.
			Comparison	Total number of genes	Number of hypermethylated genes
			2CC vs 2CI	27518	12392
			8CC vs 8CI	23621	14594
			CBL vs BLI	24556	9111

## Sheet: Supp.table3
Supplementary table 3: Number of genes showing hypermethylation at 2-cell, 8-cell and blastocyst stage in cloned and IVF embryos.
			Group		Number of hypermethylated genes
			Cloned 2-cell		12392
			Cloned 8-cell		13179
			Cloned blastocyst		9111
			IVF 2-cell		10367
			IVF 8-cell		14594
			IVF blastocyst		7182

## Sheet: Supp. table4
Supplementary table 4: Genomic distribution of hypermethylated DMRs in 2-cell, 8-cell and blastocyst stage embryos.
			Comparison	Methylation	Features	Total DMRs	Upstream and downstream 1Kb		Upstream and downstream 2Kb		Upstream 2kb		Downstream
						(P<0.05)							2Kb
							DMRs	DMRs	DMRs	DMRs	DMRs	DMRs	DMRs	DMRs
								(%)		(%)		(%)		(%)
			2CC vs 2CI	Hypermethylation	Total	371777
					Promoter		3213	0.86	4927	1.33	3270	0.88	3246	0.87
					Exon		3412	0.92	2999	0.81	3981	1.07	3029	0.81
					Intron		2829	0.76	2656	0.71	2952	0.79	2666	0.72
					Intergenic		362323	97.46	361195	97.15	361574	97.26	362836	97.6
			8CC vs 8CI	Hypermethylation	Total	173000
					Promoter		7407	4.28	10297	5.95	7173	4.15	7298	4.22
					Exon		4561	2.64	3594	2.08	5701	3.3	3713	2.15
					Intron		2732	1.58	2341	1.35	3042	1.76	2365	1.37
					Intergenic		158300	91.5	156768	90.62	157084	90.8	159624	92.27
			2CBL vs 2BLI	Hypermethylation	Total	432379
					Promoter	3085	0.71	4717	1.09	3133	0.72	3161	0.73	3085
					Exon	2836	0.66	2487	0.58	3398	0.79	2505	0.58	2836
					Intron	2240	0.52	2095	0.48	2326	0.54	2106	0.49	2240
					Intergenic	424218	98.11	423080	97.85	423522	97.95	424607	98.2	424218

## Sheet: Supp. table5
Supplementary table 5: Number of CpG islands hypermethylation in repetitive elements of genome among embryos at 2-cell, 8-cell and blastocyst stage between cloned and IVF embryos.
Comparison	Methylation	LINE	SINE	Repetitive DNA	LTR	Simple Repeats	Low Complexity
2CC vs 2CI	Hypermethylated	806	606	270	133	2587	605
8CC vs 8CI	Hypermethylated	84614	2870	974	324	15324	168
CBL vs BLI	Hypermethylated	1069	575	314	309	1603	344

## Sheet: Supp. table6
Gene Ontology of functional annotation with hypermethylation at 2-cell stage cloned relative to IVF embryos
GO molecular function				Number of Genes	Pvalue	FDR
olfactory receptor activity (GO:0004984)				50	3.43e-136	1.5e-132
G protein-coupled receptor activity (GO:0004930)				260	8.1e-85	1.77e-81
transmembrane signaling receptor activity (GO:0004888)				505	2.58e-52	3.76e-49
binding (GO:0005488)				7787	4.91e-50	5.38e-47
molecular transducer activity (GO:0060089)				589	1.88e-45	1.37e-42
signaling receptor activity (GO:0038023)				589	1.88e-45	1.65e-42
ion binding (GO:0043167)				3801	4.18e-41	2.61e-38
protein binding (GO:0005515)				4377	1.26e-38	6.88e-36
odorant binding (GO:0005549)				20	3.06e-35	1.49e-32
catalytic activity (GO:0003824)				4076	7.52e-35	3.29e-32
molecular_function (GO:0003674)				9872	2.3e-25	8.4e-23
Unclassified (UNCLASSIFIED)				2549	2.3e-25	9.16e-23
cation binding (GO:0043169)				2359	1.44e-23	4.84e-21
metal ion binding (GO:0046872)				2308	2.2e-23	6.9e-21
enzyme binding (GO:0019899)				1410	1.28e-22	3.72e-20
anion binding (GO:0043168)				1955	6.56e-22	1.8e-19
small molecule binding (GO:0036094)				1761	5.78e-19	1.33e-16
nucleoside phosphate binding (GO:1901265)				1529	5.67e-19	1.38e-16
nucleotide binding (GO:0000166)				1529	5.67e-19	1.46e-16
adenyl ribonucleotide binding (GO:0032559)				1119	1.86e-18	3.88e-16
identical protein binding (GO:0042802)				1162	1.82e-18	4e-16
adenyl nucleotide binding (GO:0030554)				1124	2.74e-18	5.46e-16
ATP binding (GO:0005524)				1082	9.93e-18	1.89e-15
ribonucleotide binding (GO:0032553)				1358	8.9e-17	1.62e-14
purine nucleotide binding (GO:0017076)				1355	1.42e-16	2.49e-14
purine ribonucleotide binding (GO:0032555)				1345	1.8e-16	3.04e-14
transferase activity (GO:0016740)				1623	2.03e-16	3.3e-14
carbohydrate derivative binding (GO:0097367)				1528	5.99e-16	9.36e-14
purine ribonucleoside triphosphate binding (GO:0035639)				1298	1.4e-15	2.11e-13
catalytic activity, acting on a protein (GO:0140096)				1588	5.57e-15	8.14e-13
heterocyclic compound binding (GO:1901363)				3483	8.48e-15	1.2e-12
organic cyclic compound binding (GO:0097159)				3528	1.7e-14	2.32e-12
hydrolase activity (GO:0016787)				1756	2.31e-12	3.07e-10
cytoskeletal protein binding (GO:0008092)				672	1.07e-10	1.38e-08
transferase activity, transferring phosphorus-containing groups (GO:0016772)				672	1.85e-09	2.31e-07
structural constituent of ribosome (GO:0003735)				99	2.29e-09	2.79e-07
kinase activity (GO:0016301)				568	7.34e-09	8.69e-07
phosphotransferase activity, alcohol group as acceptor (GO:0016773)				514	1.05e-08	1.21e-06
protein-containing complex binding (GO:0044877)				673	8.35e-08	9.38e-06
protein kinase activity (GO:0004672)				432	1.86e-07	2.04e-05
GTPase binding (GO:0051020)				383	2.44e-07	2.54e-05
Ras GTPase binding (GO:0017016)				297	4.23e-07	4.31e-05
small GTPase binding (GO:0031267)				303	4.55e-07	4.53e-05
ATPase activity (GO:0016887)				330	7.34e-07	7.14e-05
protein homodimerization activity (GO:0042803)				421	8.83e-07	8.4e-05
protein domain specific binding (GO:0019904)				374	1.09e-06	0.000102
hydrolase activity, acting on acid anhydrides (GO:0016817)				604	1.31e-06	0.000114
pyrophosphatase activity (GO:0016462)				602	1.26e-06	0.000115
hydrolase activity, acting on acid anhydrides, in phosphorus-containing anhydrides (GO:0016818)				604	1.31e-06	0.000117
kinase binding (GO:0019900)				428	1.64e-06	0.000141
zinc ion binding (GO:0008270)				524	2.36e-06	0.000199
transcription factor binding (GO:0008134)				377	4.95e-06	0.000409
nucleoside-triphosphatase activity (GO:0017111)				557	5.16e-06	0.000419
protein kinase binding (GO:0019901)				381	7.99e-06	0.000637
transcription coregulator activity (GO:0003712)				314	1.09e-05	0.00085
protein serine/threonine kinase activity (GO:0004674)				301	1.21e-05	0.000928
tubulin binding (GO:0015631)				265	1.76e-05	0.0013
antigen binding (GO:0003823)				7	1.72e-05	0.0013
enzyme activator activity (GO:0008047)				308	2.37e-05	0.0017
transition metal ion binding (GO:0046914)				695	2.35e-05	0.00171
hydrolase activity, acting on ester bonds (GO:0016788)				528	3.32e-05	0.00234
type I interferon receptor binding (GO:0005132)				2	3.77e-05	0.00262
microtubule binding (GO:0008017)				200	8.68e-05	0.00594
CCR chemokine receptor binding (GO:0048020)				15	9.94e-05	0.00669
actin binding (GO:0003779)				298	0.00013	0.00865
nucleoside-triphosphatase regulator activity (GO:0060589)				214	0.000168	0.011
chemokine receptor binding (GO:0042379)				24	0.000198	0.0127
chromatin binding (GO:0003682)				365	0.000211	0.0134
DNA-binding transcription factor binding (GO:0140297)				213	0.000252	0.0157
mRNA binding (GO:0003729)				215	0.000268	0.0165
cell adhesion molecule binding (GO:0050839)				181	0.000275	0.0167
RNA binding (GO:0003723)				796	0.000282	0.0169
catalytic activity, acting on DNA (GO:0140097)				156	0.000312	0.0185
phospholipid binding (GO:0005543)				307	0.000336	0.0196
ubiquitin protein ligase binding (GO:0031625)				182	0.000357	0.0206
catalytic activity, acting on RNA (GO:0140098)				274	0.000371	0.0211
GTPase regulator activity (GO:0030695)				185	0.000405	0.0228
DNA-dependent ATPase activity (GO:0008094)				94	0.000431	0.0239
ubiquitin-like protein ligase binding (GO:0044389)				195	0.000503	0.0275
RNA polymerase II-specific DNA-binding transcription factor binding (GO:0061629)				166	0.000518	0.028
helicase activity (GO:0004386)				124	0.000572	0.0305
GTPase activator activity (GO:0005096)				174	0.000598	0.0315
ubiquitin-like protein transferase activity (GO:0019787)				304	0.000803	0.0419
calcium ion binding (GO:0005509)				440	0.00084	0.0433
transporter activity (GO:0005215)				782	0.000931	0.0474

## Sheet: Supp. table7
Gene Ontology of functional annotation with hypermethylation at 8-cell stage cloned relative to IVF embryos
GO biological process complete				Number of Genes	Pvalue	FDR
detection of chemical stimulus involved in sensory perception of smell (GO:0050911)				14	4.07e-202	5.9e-198
detection of chemical stimulus involved in sensory perception (GO:0050907)				26	6.07e-195	4.4e-191
sensory perception of smell (GO:0007608)				28	1.81e-188	8.73e-185
detection of chemical stimulus (GO:0009593)				41	2.09e-182	7.56e-179
sensory perception of chemical stimulus (GO:0007606)				56	8.1e-173	2.35e-169
detection of stimulus involved in sensory perception (GO:0050906)				65	4.2e-165	1.02e-161
detection of stimulus (GO:0051606)				126	1.76e-136	3.64e-133
sensory perception (GO:0007600)				296	1.95e-91	3.53e-88
G protein-coupled receptor signaling pathway (GO:0007186)				428	4.73e-90	7.61e-87
biological_process (GO:0008150)				12721	1.71e-55	2.25e-52
Unclassified (UNCLASSIFIED)				1799	1.71e-55	2.47e-52
nervous system process (GO:0050877)				564	1.07e-54	1.3e-51
cellular metabolic process (GO:0044237)				5570	2.44e-53	2.72e-50
cellular process (GO:0009987)				10993	5.51e-51	5.7e-48
metabolic process (GO:0008152)				6256	3.82e-50	3.69e-47
organic substance metabolic process (GO:0071704)				5780	1.34e-49	1.21e-46
primary metabolic process (GO:0044238)				5448	4.25e-46	3.62e-43
nitrogen compound metabolic process (GO:0006807)				5013	2.05e-41	1.65e-38
cellular component organization or biogenesis (GO:0071840)				4030	6.62e-37	5.05e-34
macromolecule metabolic process (GO:0043170)				4508	3.68e-36	2.67e-33
positive regulation of biological process (GO:0048518)				4079	1.94e-35	1.34e-32
cellular component organization (GO:0016043)				3856	4.39e-35	2.89e-32
system process (GO:0003008)				884	7.26e-35	4.57e-32
positive regulation of cellular process (GO:0048522)				3761	9.48e-34	5.72e-31
cellular macromolecule metabolic process (GO:0044260)				3556	1.91e-33	1.11e-30
developmental process (GO:0032502)				3498	4.4e-33	2.45e-30
regulation of metabolic process (GO:0019222)				4689	5.93e-33	3.18e-30
negative regulation of biological process (GO:0048519)				3564	5.88e-32	3.04e-29
anatomical structure development (GO:0048856)				3242	2.58e-30	1.29e-27
negative regulation of cellular process (GO:0048523)				3263	1.63e-29	7.85e-27
regulation of cellular metabolic process (GO:0031323)				4247	6.51e-29	3.04e-26
regulation of macromolecule metabolic process (GO:0060255)				4355	8.7e-29	3.94e-26
multicellular organism development (GO:0007275)				2942	5.17e-27	2.27e-24
regulation of primary metabolic process (GO:0080090)				4082	9.15e-27	3.9e-24
localization (GO:0051179)				3684	3.44e-26	1.43e-23
positive regulation of metabolic process (GO:0009893)				2613	1.04e-25	4.2e-23
regulation of nitrogen compound metabolic process (GO:0051171)				3980	1.1e-25	4.32e-23
organonitrogen compound metabolic process (GO:1901564)				3788	4.7e-25	1.79e-22
macromolecule modification (GO:0043412)				2304	1.51e-24	5.59e-22
positive regulation of macromolecule metabolic process (GO:0010604)				2435	6.65e-24	2.41e-21
organelle organization (GO:0006996)				2578	1.84e-23	6.34e-21
system development (GO:0048731)				2630	1.82e-23	6.43e-21
positive regulation of cellular metabolic process (GO:0031325)				2310	1.59e-22	5.37e-20
organic cyclic compound metabolic process (GO:1901360)				2162	3.61e-22	1.19e-19
protein modification process (GO:0036211)				2127	1.07e-21	3.36e-19
cellular protein modification process (GO:0006464)				2127	1.07e-21	3.44e-19
positive regulation of nitrogen compound metabolic process (GO:0051173)				2185	1.9e-21	5.86e-19
cellular localization (GO:0051641)				1716	3.65e-21	1.1e-18
heterocycle metabolic process (GO:0046483)				1982	3.82e-21	1.13e-18
cellular aromatic compound metabolic process (GO:0006725)				2026	7.33e-21	2.12e-18
regulation of biological quality (GO:0065008)				2567	1.24e-20	3.52e-18
cellular protein metabolic process (GO:0044267)				2644	1.98e-20	5.52e-18
regulation of gene expression (GO:0010468)				3175	2.77e-20	7.58e-18
nucleobase-containing compound metabolic process (GO:0006139)				1882	3.04e-20	8.16e-18
regulation of signaling (GO:0023051)				2156	3.1e-20	8.17e-18
macromolecule localization (GO:0033036)				1714	3.58e-20	9.27e-18
regulation of cell communication (GO:0010646)				2146	4.75e-20	1.21e-17
cellular developmental process (GO:0048869)				2210	5.5e-20	1.37e-17
regulation of response to stimulus (GO:0048583)				2464	1.63e-19	3.99e-17
cell differentiation (GO:0030154)				2167	2.45e-19	5.93e-17
protein metabolic process (GO:0019538)				3091	5.2e-19	1.23e-16
cellular response to stress (GO:0033554)				1155	6.51e-19	1.52e-16
protein localization (GO:0008104)				1466	6.87e-19	1.58e-16
cellular nitrogen compound metabolic process (GO:0034641)				2408	7.78e-19	1.73e-16
establishment of localization (GO:0051234)				2818	7.75e-19	1.75e-16
regulation of cellular component organization (GO:0051128)				1593	1.3e-18	2.84e-16
biological regulation (GO:0065007)				8329	1.54e-18	3.34e-16
regulation of signal transduction (GO:0009966)				1909	4.61e-18	9.82e-16
regulation of biosynthetic process (GO:0009889)				2772	5.3e-18	1.11e-15
anatomical structure morphogenesis (GO:0009653)				1531	7.24e-18	1.5e-15
regulation of cellular biosynthetic process (GO:0031326)				2733	1.05e-17	2.15e-15
transport (GO:0006810)				2709	1.51e-17	3.03e-15
animal organ development (GO:0048513)				1967	3.55e-17	7.05e-15
regulation of macromolecule biosynthetic process (GO:0010556)				2644	5.39e-17	1.06e-14
nucleic acid metabolic process (GO:0090304)				1515	6.62e-17	1.28e-14
regulation of nucleobase-containing compound metabolic process (GO:0019219)				2677	7.03e-17	1.34e-14
regulation of cellular macromolecule biosynthetic process (GO:2000112)				2583	2.93e-16	5.51e-14
regulation of molecular function (GO:0065009)				2026	6.56e-16	1.22e-13
positive regulation of gene expression (GO:0010628)				1546	8.61e-16	1.58e-13
negative regulation of metabolic process (GO:0009892)				2017	4.01e-15	7.26e-13
establishment of localization in cell (GO:0051649)				1221	4.1e-15	7.34e-13
positive regulation of nucleobase-containing compound metabolic process (GO:0045935)				1325	4.8e-15	8.49e-13
cellular macromolecule localization (GO:0070727)				1128	5.87e-15	1.01e-12
regulation of protein metabolic process (GO:0051246)				1917	5.82e-15	1.02e-12
positive regulation of biosynthetic process (GO:0009891)				1359	6.68e-15	1.14e-12
cellular protein localization (GO:0034613)				1121	8.31e-15	1.4e-12
phosphorus metabolic process (GO:0006793)				1518	9.63e-15	1.6e-12
positive regulation of cellular biosynthetic process (GO:0031328)				1341	9.94e-15	1.64e-12
regulation of localization (GO:0032879)				1758	1.65e-14	2.68e-12
positive regulation of macromolecule biosynthetic process (GO:0010557)				1288	1.74e-14	2.8e-12
phosphate-containing compound metabolic process (GO:0006796)				1494	2.04e-14	3.25e-12
regulation of RNA metabolic process (GO:0051252)				2493	2.37e-14	3.73e-12
regulation of biological process (GO:0050789)				7755	6.45e-14	1.01e-11
nervous system development (GO:0007399)				1337	6.63e-14	1.02e-11
regulation of developmental process (GO:0050793)				1568	7.64e-14	1.16e-11
regulation of cellular protein metabolic process (GO:0032268)				1814	8.43e-14	1.27e-11
organic substance transport (GO:0071702)				1424	9.17e-14	1.37e-11
catabolic process (GO:0009056)				1390	1.32e-13	1.95e-11
tissue development (GO:0009888)				1124	1.4e-13	2.05e-11
cellular catabolic process (GO:0044248)				1227	1.54e-13	2.22e-11
intracellular transport (GO:0046907)				979	1.82e-13	2.61e-11
nitrogen compound transport (GO:0071705)				1175	1.9e-13	2.7e-11
positive regulation of RNA metabolic process (GO:0051254)				1197	2.84e-13	3.99e-11
negative regulation of macromolecule metabolic process (GO:0010605)				1857	3.58e-13	4.99e-11
regulation of multicellular organismal process (GO:0051239)				1646	4.09e-13	5.65e-11
organic substance catabolic process (GO:1901575)				1207	5.87e-13	8.03e-11
establishment of protein localization (GO:0045184)				983	7.7e-13	1.04e-10
positive regulation of molecular function (GO:0044093)				1172	8.19e-13	1.1e-10
cellular component biogenesis (GO:0044085)				1785	2.27e-12	3.02e-10
amide transport (GO:0042886)				977	2.32e-12	3.05e-10
negative regulation of cellular metabolic process (GO:0031324)				1743	2.41e-12	3.14e-10
negative regulation of response to stimulus (GO:0048585)				1072	2.66e-12	3.45e-10
regulation of catalytic activity (GO:0050790)				1582	3.45e-12	4.43e-10
peptide transport (GO:0015833)				949	4.3e-12	5.46e-10
positive regulation of nucleic acid-templated transcription (GO:1903508)				1126	4.37e-12	5.46e-10
regulation of RNA biosynthetic process (GO:2001141)				2281	4.45e-12	5.46e-10
regulation of nucleic acid-templated transcription (GO:1903506)				2280	4.42e-12	5.48e-10
positive regulation of RNA biosynthetic process (GO:1902680)				1126	4.37e-12	5.5e-10
protein transport (GO:0015031)				927	5.58e-12	6.79e-10
regulation of organelle organization (GO:0033043)				876	6.11e-12	7.38e-10
regulation of cell cycle (GO:0051726)				767	7.48e-12	8.96e-10
cell development (GO:0048468)				1126	8.34e-12	9.9e-10
positive regulation of transcription, DNA-templated (GO:0045893)				1073	1.43e-11	1.67e-09
regulation of cellular process (GO:0050794)				7398	1.42e-11	1.68e-09
regulation of transcription, DNA-templated (GO:0006355)				2236	1.53e-11	1.77e-09
biosynthetic process (GO:0009058)				1806	1.57e-11	1.81e-09
regulation of protein modification process (GO:0031399)				1273	1.84e-11	2.1e-09
cell cycle (GO:0007049)				830	2.89e-11	3.27e-09
intracellular signal transduction (GO:0035556)				1029	3.05e-11	3.43e-09
negative regulation of signaling (GO:0023057)				894	4.48e-11	4.99e-09
embryo development (GO:0009790)				757	4.56e-11	5.04e-09
positive regulation of catalytic activity (GO:0043085)				942	4.95e-11	5.44e-09
negative regulation of cell communication (GO:0010648)				892	5.03e-11	5.48e-09
organic substance biosynthetic process (GO:1901576)				1753	5.67e-11	6.13e-09
defense response to bacterium (GO:0042742)				81	5.95e-11	6.33e-09
regulation of intracellular signal transduction (GO:1902531)				1064	5.91e-11	6.34e-09
negative regulation of gene expression (GO:0010629)				1245	8.35e-11	8.83e-09
cellular component assembly (GO:0022607)				1585	8.48e-11	8.91e-09
RNA metabolic process (GO:0016070)				1054	1.02e-10	1.07e-08
negative regulation of signal transduction (GO:0009968)				844	1.08e-10	1.11e-08
negative regulation of nitrogen compound metabolic process (GO:0051172)				1599	1.32e-10	1.36e-08
cellular response to DNA damage stimulus (GO:0006974)				579	1.54e-10	1.57e-08
cellular biosynthetic process (GO:0044249)				1698	1.98e-10	2e-08
regulation of transcription by RNA polymerase II (GO:0006357)				1702	2.63e-10	2.65e-08
regulation of phosphorus metabolic process (GO:0051174)				1215	3.61e-10	3.6e-08
regulation of phosphate metabolic process (GO:0019220)				1214	4.04e-10	4.01e-08
positive regulation of protein metabolic process (GO:0051247)				1111	7.07e-10	6.97e-08
cytoskeleton organization (GO:0007010)				897	1e-09	9.82e-08
phosphorylation (GO:0016310)				874	1.31e-09	1.28e-07
neurogenesis (GO:0022008)				930	1.35e-09	1.31e-07
small molecule metabolic process (GO:0044281)				1173	1.39e-09	1.34e-07
positive regulation of transcription by RNA polymerase II (GO:0045944)				854	1.82e-09	1.74e-07
organonitrogen compound catabolic process (GO:1901565)				792	2.03e-09	1.92e-07
cell cycle process (GO:0022402)				650	2.73e-09	2.57e-07
tube development (GO:0035295)				613	3.02e-09	2.83e-07
regulation of transferase activity (GO:0051338)				681	3.47e-09	3.22e-07
regulation of catabolic process (GO:0009894)				623	3.54e-09	3.25e-07
macromolecule catabolic process (GO:0009057)				724	3.53e-09	3.26e-07
animal organ morphogenesis (GO:0009887)				698	4.01e-09	3.65e-07
cellular macromolecule catabolic process (GO:0044265)				665	5.27e-09	4.78e-07
vesicle-mediated transport (GO:0016192)				917	5.48e-09	4.93e-07
regulation of response to stress (GO:0080134)				796	5.98e-09	5.35e-07
epithelium development (GO:0060429)				689	6.42e-09	5.7e-07
positive regulation of cellular protein metabolic process (GO:0032270)				1046	6.45e-09	5.7e-07
regulation of phosphorylation (GO:0042325)				1076	7.24e-09	6.36e-07
protein localization to organelle (GO:0033365)				506	7.33e-09	6.4e-07
positive regulation of cellular component organization (GO:0051130)				741	7.86e-09	6.82e-07
embryo development ending in birth or egg hatching (GO:0009792)				499	8.24e-09	7.11e-07
negative regulation of biosynthetic process (GO:0009890)				1023	8.68e-09	7.44e-07
positive regulation of signaling (GO:0023056)				1064	8.9e-09	7.58e-07
response to chemical (GO:0042221)				2129	9.09e-09	7.7e-07
cell projection organization (GO:0030030)				793	9.16e-09	7.72e-07
positive regulation of cell communication (GO:0010647)				1059	9.32e-09	7.81e-07
negative regulation of cellular biosynthetic process (GO:0031327)				1010	1.06e-08	8.79e-07
regulation of cell death (GO:0010941)				943	1.09e-08	9e-07
generation of neurons (GO:0048699)				837	1.15e-08	9.49e-07
homeostatic process (GO:0042592)				1049	1.2e-08	9.81e-07
chordate embryonic development (GO:0043009)				488	1.23e-08	1e-06
plasma membrane bounded cell projection organization (GO:0120036)				766	1.49e-08	1.21e-06
humoral immune response (GO:0006959)				57	1.6e-08	1.29e-06
regulation of cell differentiation (GO:0045595)				946	1.79e-08	1.43e-06
response to stress (GO:0006950)				1917	2.12e-08	1.68e-06
negative regulation of macromolecule biosynthetic process (GO:0010558)				973	2.18e-08	1.73e-06
response to organic substance (GO:0010033)				1534	2.4e-08	1.89e-06
mitotic cell cycle (GO:0000278)				472	2.82e-08	2.21e-06
anatomical structure formation involved in morphogenesis (GO:0048646)				619	2.93e-08	2.28e-06
intracellular protein transport (GO:0006886)				614	2.99e-08	2.31e-06
negative regulation of nucleobase-containing compound metabolic process (GO:0045934)				987	3.23e-08	2.49e-06
response to abiotic stimulus (GO:0009628)				617	3.29e-08	2.52e-06
DNA metabolic process (GO:0006259)				531	3.42e-08	2.61e-06
negative regulation of cellular macromolecule biosynthetic process (GO:2000113)				941	3.76e-08	2.85e-06
circulatory system development (GO:0072359)				593	3.88e-08	2.93e-06
protein phosphorylation (GO:0006468)				607	4.17e-08	3.13e-06
regulation of kinase activity (GO:0043549)				610	4.58e-08	3.42e-06
regulation of transport (GO:0051049)				1043	4.76e-08	3.53e-06
regulation of cellular response to stress (GO:0080135)				451	5.25e-08	3.88e-06
regulation of cellular catabolic process (GO:0031329)				522	5.43e-08	4e-06
regulation of programmed cell death (GO:0043067)				870	5.53e-08	4.05e-06
gene expression (GO:0010467)				1458	5.59e-08	4.07e-06
mitotic cell cycle process (GO:1903047)				406	6.65e-08	4.82e-06
regulation of anatomical structure morphogenesis (GO:0022603)				611	9.34e-08	6.73e-06
peptidyl-amino acid modification (GO:0018193)				689	9.6e-08	6.89e-06
RNA processing (GO:0006396)				675	1.09e-07	7.8e-06
positive regulation of signal transduction (GO:0009967)				956	1.11e-07	7.89e-06
negative regulation of RNA metabolic process (GO:0051253)				910	1.15e-07	8.11e-06
regulation of apoptotic process (GO:0042981)				850	1.19e-07	8.38e-06
regulation of cell population proliferation (GO:0042127)				984	1.33e-07	9.31e-06
regulation of protein localization (GO:0032880)				580	1.34e-07	9.33e-06
tube morphogenesis (GO:0035239)				473	1.49e-07	1.04e-05
regulation of cellular component biogenesis (GO:0044087)				670	1.57e-07	1.08e-05
cellular response to chemical stimulus (GO:0070887)				1571	1.67e-07	1.15e-05
DNA repair (GO:0006281)				370	1.96e-07	1.34e-05
cell death (GO:0008219)				542	2.59e-07	1.76e-05
programmed cell death (GO:0012501)				525	2.67e-07	1.81e-05
regulation of cellular localization (GO:0060341)				514	2.79e-07	1.87e-05
regulation of protein phosphorylation (GO:0001932)				956	2.78e-07	1.87e-05
negative regulation of protein modification process (GO:0031400)				443	3.05e-07	2.03e-05
neuron differentiation (GO:0030182)				688	3.83e-07	2.55e-05
cellular response to organic substance (GO:0071310)				1219	3.87e-07	2.56e-05
central nervous system development (GO:0007417)				576	4.02e-07	2.64e-05
protein catabolic process (GO:0030163)				547	4.22e-07	2.77e-05
regulation of multicellular organismal development (GO:2000026)				831	4.51e-07	2.95e-05
regulation of mitotic cell cycle (GO:0007346)				350	4.59e-07	2.98e-05
cellular protein catabolic process (GO:0044257)				514	4.8e-07	3.11e-05
cell morphogenesis (GO:0000902)				508	5.72e-07	3.68e-05
organic cyclic compound biosynthetic process (GO:1901362)				682	6.21e-07	3.98e-05
signal transduction (GO:0007165)				2630	6.27e-07	4e-05
regulation of cell cycle process (GO:0010564)				442	6.35e-07	4.03e-05
positive regulation of response to stimulus (GO:0048584)				1267	7.19e-07	4.55e-05
regulation of protein kinase activity (GO:0045859)				522	7.24e-07	4.56e-05
nucleosome assembly (GO:0006334)				46	7.82e-07	4.88e-05
apoptotic process (GO:0006915)				501	7.8e-07	4.9e-05
regulation of cellular component movement (GO:0051270)				670	8.74e-07	5.43e-05
tissue morphogenesis (GO:0048729)				414	9.52e-07	5.9e-05
negative regulation of nucleic acid-templated transcription (GO:1903507)				836	9.68e-07	5.94e-05
negative regulation of RNA biosynthetic process (GO:1902679)				836	9.68e-07	5.97e-05
immune response (GO:0006955)				503	1.04e-06	6.33e-05
negative regulation of multicellular organismal process (GO:0051241)				616	1.07e-06	6.51e-05
protein modification by small protein conjugation or removal (GO:0070647)				640	1.13e-06	6.86e-05
positive regulation of developmental process (GO:0051094)				806	1.14e-06	6.91e-05
proteolysis involved in cellular protein catabolic process (GO:0051603)				496	1.17e-06	7.02e-05
head development (GO:0060322)				467	1.19e-06	7.1e-05
regulation of cellular protein localization (GO:1903827)				366	1.41e-06	8.43e-05
negative regulation of cell cycle (GO:0045786)				322	1.54e-06	9.13e-05
negative regulation of transcription, DNA-templated (GO:0045892)				809	1.56e-06	9.23e-05
embryonic morphogenesis (GO:0048598)				437	1.72e-06	0.000101
positive regulation of hydrolase activity (GO:0051345)				504	1.74e-06	0.000102
response to oxygen-containing compound (GO:1901700)				775	1.73e-06	0.000102
regulation of growth (GO:0040008)				403	2.06e-06	0.00012
negative regulation of transcription by RNA polymerase II (GO:0000122)				584	2.43e-06	0.000141
movement of cell or subcellular component (GO:0006928)				962	2.44e-06	0.000141
organelle assembly (GO:0070925)				565	2.51e-06	0.000145
regulation of cell migration (GO:0030334)				595	2.65e-06	0.000152
heterocycle biosynthetic process (GO:0018130)				597	2.77e-06	0.000157
neuron development (GO:0048666)				562	2.76e-06	0.000158
posttranscriptional regulation of gene expression (GO:0010608)				352	2.84e-06	0.000161
negative regulation of phosphorus metabolic process (GO:0010563)				413	2.89e-06	0.000162
negative regulation of phosphate metabolic process (GO:0045936)				413	2.89e-06	0.000162
regulation of locomotion (GO:0040012)				649	2.87e-06	0.000162
natural killer cell activation involved in immune response (GO:0002323)				2	2.98e-06	0.000166
positive regulation of organelle organization (GO:0010638)				426	3.03e-06	0.000168
regulation of cell motility (GO:2000145)				622	3.47e-06	0.000192
positive regulation of multicellular organismal process (GO:0051240)				849	3.7e-06	0.000204
aromatic compound biosynthetic process (GO:0019438)				603	4.24e-06	0.000232
response to pheromone (GO:0019236)				3	4.38e-06	0.00024
negative regulation of cellular component organization (GO:0051129)				470	4.53e-06	0.000247
carbohydrate derivative metabolic process (GO:1901135)				689	4.58e-06	0.000249
modification-dependent macromolecule catabolic process (GO:0043632)				453	4.73e-06	0.000256
organophosphate metabolic process (GO:0019637)				619	5.05e-06	0.000272
response to endogenous stimulus (GO:0009719)				722	5.36e-06	0.000287
brain development (GO:0007420)				429	5.63e-06	0.000301
negative regulation of intracellular signal transduction (GO:1902532)				364	6.67e-06	0.000355
antimicrobial humoral response (GO:0019730)				19	7.1e-06	0.000377
organelle localization (GO:0051640)				372	7.17e-06	0.000379
negative regulation of developmental process (GO:0051093)				567	7.74e-06	0.000408
modification-dependent protein catabolic process (GO:0019941)				443	8.35e-06	0.000439
nucleobase-containing compound biosynthetic process (GO:0034654)				539	9e-06	0.000471
microtubule-based process (GO:0007017)				584	9.36e-06	0.000486
regulation of protein catabolic process (GO:0042176)				288	9.34e-06	0.000487
in utero embryonic development (GO:0001701)				283	9.53e-06	0.000493
positive regulation of transferase activity (GO:0051347)				429	9.74e-06	0.000502
ubiquitin-dependent protein catabolic process (GO:0006511)				431	1e-05	0.000516
heart development (GO:0007507)				360	1.02e-05	0.000522
cell morphogenesis involved in differentiation (GO:0000904)				391	1.1e-05	0.000563
positive regulation of peptidyl-serine phosphorylation of STAT protein (GO:0033141)				3	1.17e-05	0.000595
negative regulation of phosphorylation (GO:0042326)				321	1.26e-05	0.000638
covalent chromatin modification (GO:0016569)				317	1.33e-05	0.00067
neuron projection development (GO:0031175)				455	1.37e-05	0.000689
histone modification (GO:0016570)				313	1.4e-05	0.0007
positive regulation of protein modification process (GO:0031401)				781	1.46e-05	0.00073
cellular component morphogenesis (GO:0032989)				408	1.5e-05	0.000742
morphogenesis of an epithelium (GO:0002009)				332	1.5e-05	0.000745
negative regulation of cell death (GO:0060548)				594	1.5e-05	0.000747
ncRNA metabolic process (GO:0034660)				391	1.56e-05	0.000767
protein localization to membrane (GO:0072657)				317	1.61e-05	0.000789
regulation of cellular amide metabolic process (GO:0034248)				302	1.66e-05	0.000812
reproductive process (GO:0022414)				812	1.73e-05	0.000844
vasculature development (GO:0001944)				362	1.91e-05	0.000927
reproduction (GO:0000003)				814	1.98e-05	0.000961
microtubule cytoskeleton organization (GO:0000226)				425	1.99e-05	0.000962
mRNA metabolic process (GO:0016071)				445	2.37e-05	0.00114
Golgi vesicle transport (GO:0048193)				227	2.55e-05	0.00122
defense response to other organism (GO:0098542)				364	2.7e-05	0.00129
endomembrane system organization (GO:0010256)				299	2.79e-05	0.00133
macromolecule biosynthetic process (GO:0009059)				1047	2.79e-05	0.00133
response to radiation (GO:0009314)				295	2.86e-05	0.00135
signaling (GO:0023052)				2842	2.88e-05	0.00136
blood vessel development (GO:0001568)				341	2.98e-05	0.0014
skeletal system development (GO:0001501)				342	3.1e-05	0.00145
regulation of plasma membrane bounded cell projection organization (GO:0120035)				384	3.08e-05	0.00145
cellular response to endogenous stimulus (GO:0071495)				636	3.1e-05	0.00145
positive regulation of transport (GO:0051050)				521	3.16e-05	0.00146
actin cytoskeleton organization (GO:0030036)				417	3.16e-05	0.00147
protein modification by small protein conjugation (GO:0032446)				530	3.27e-05	0.00151
cellular macromolecule biosynthetic process (GO:0034645)				1036	3.38e-05	0.00155
membrane organization (GO:0061024)				481	3.38e-05	0.00156
proteolysis (GO:0006508)				943	3.51e-05	0.0016
negative regulation of protein metabolic process (GO:0051248)				741	3.59e-05	0.00164
regulation of cell cycle phase transition (GO:1901987)				225	3.76e-05	0.00171
transposition, RNA-mediated (GO:0032197)				1	3.77e-05	0.00171
cellular response to oxygen-containing compound (GO:1901701)				577	3.81e-05	0.00172
regulation of protein stability (GO:0031647)				226	3.88e-05	0.00175
regulation of cytoskeleton organization (GO:0051493)				393	3.92e-05	0.00176
cell part morphogenesis (GO:0032990)				350	4e-05	0.00179
actin filament-based process (GO:0030029)				447	4.05e-05	0.0018
positive regulation of intracellular signal transduction (GO:1902533)				604	4.03e-05	0.0018
positive regulation of catabolic process (GO:0009896)				323	4.32e-05	0.00191
embryonic organ development (GO:0048568)				341	4.33e-05	0.00191
regulation of cell projection organization (GO:0031344)				390	4.31e-05	0.00191
positive regulation of proteolysis (GO:0045862)				256	4.94e-05	0.00217
negative regulation of protein phosphorylation (GO:0001933)				288	5.02e-05	0.0022
ncRNA processing (GO:0034470)				323	5.16e-05	0.00225
positive regulation of cell differentiation (GO:0045597)				510	5.22e-05	0.00227
regulation of mitotic cell cycle phase transition (GO:1901990)				200	5.43e-05	0.00235
negative regulation of programmed cell death (GO:0043069)				543	5.48e-05	0.00236
protein ubiquitination (GO:0016567)				490	5.48e-05	0.00237
chemical homeostasis (GO:0048878)				695	5.66e-05	0.00243
enzyme linked receptor protein signaling pathway (GO:0007167)				421	5.71e-05	0.00245
oxoacid metabolic process (GO:0043436)				620	5.86e-05	0.0025
developmental process involved in reproduction (GO:0003006)				556	6.06e-05	0.00258
chromatin assembly (GO:0031497)				66	6.09e-05	0.00259
chromosome organization (GO:0051276)				768	6.25e-05	0.00265
regulation of translation (GO:0006417)				262	6.39e-05	0.0027
organic acid metabolic process (GO:0006082)				635	6.49e-05	0.00272
lipid metabolic process (GO:0006629)				790	6.45e-05	0.00272
regulation of hydrolase activity (GO:0051336)				849	6.48e-05	0.00272
negative regulation of cellular protein metabolic process (GO:0032269)				712	7.01e-05	0.00293
carboxylic acid metabolic process (GO:0019752)				587	7.6e-05	0.00316
regulation of chromosome organization (GO:0033044)				221	7.82e-05	0.00325
positive regulation of kinase activity (GO:0033674)				376	8.02e-05	0.00332
negative regulation of cell population proliferation (GO:0008285)				409	8.04e-05	0.00332
cell projection morphogenesis (GO:0048858)				332	8.22e-05	0.00338
cell division (GO:0051301)				275	8.43e-05	0.00346
proteasomal protein catabolic process (GO:0010498)				288	8.81e-05	0.00361
epithelial cell differentiation (GO:0030855)				349	9.13e-05	0.00373
negative regulation of apoptotic process (GO:0043066)				527	9.39e-05	0.00382
positive regulation of cell death (GO:0010942)				333	9.87e-05	0.004
sensory organ development (GO:0007423)				404	9.85e-05	0.004
regulation of apoptotic signaling pathway (GO:2001233)				258	9.94e-05	0.00401
regulation of cell growth (GO:0001558)				242	9.98e-05	0.00402
plasma membrane bounded cell projection morphogenesis (GO:0120039)				329	0.000105	0.00421
regulation of protein serine/threonine kinase activity (GO:0071900)				323	0.000106	0.00422
locomotion (GO:0040011)				786	0.000107	0.00427
cellular lipid metabolic process (GO:0044255)				641	0.000115	0.00458
positive regulation of phosphate metabolic process (GO:0045937)				712	0.000124	0.00492
positive regulation of phosphorus metabolic process (GO:0010562)				712	0.000124	0.00493
positive regulation of cell cycle (GO:0045787)				259	0.000126	0.00499
neuron projection morphogenesis (GO:0048812)				325	0.000132	0.0052
immune system development (GO:0002520)				462	0.000133	0.00523
cell communication (GO:0007154)				2915	0.000137	0.00536
positive regulation of cellular catabolic process (GO:0031331)				273	0.000142	0.00551
negative regulation of mitotic cell cycle (GO:0045930)				176	0.000141	0.00552
regulation of establishment of protein localization (GO:0070201)				349	0.000151	0.00586
response to oxidative stress (GO:0006979)				237	0.000153	0.00592
epithelial tube morphogenesis (GO:0060562)				233	0.000161	0.00617
blood vessel morphogenesis (GO:0048514)				277	0.00016	0.00617
cell adhesion (GO:0007155)				535	0.00016	0.00617
regulation of protein modification by small protein conjugation or removal (GO:1903320)				183	0.000163	0.00622
regulation of GTPase activity (GO:0043087)				332	0.000163	0.00623
regulation of binding (GO:0051098)				244	0.000164	0.00625
biological adhesion (GO:0022610)				538	0.000166	0.0063
establishment of protein localization to organelle (GO:0072594)				245	0.000168	0.00636
positive regulation of programmed cell death (GO:0043068)				310	0.000175	0.0066
response to organonitrogen compound (GO:0010243)				487	0.000182	0.00685
supramolecular fiber organization (GO:0097435)				386	0.000191	0.0072
regulation of peptidyl-serine phosphorylation of STAT protein (GO:0033139)				6	0.000199	0.00746
positive regulation of phosphorylation (GO:0042327)				676	0.000199	0.00747
urogenital system development (GO:0001655)				229	0.000206	0.0077
positive regulation of apoptotic process (GO:0043065)				305	0.000216	0.00803
proteasome-mediated ubiquitin-dependent protein catabolic process (GO:0043161)				264	0.000219	0.00813
cell projection assembly (GO:0030031)				306	0.000224	0.0083
cell morphogenesis involved in neuron differentiation (GO:0048667)				300	0.000226	0.00835
positive regulation of cellular component movement (GO:0051272)				353	0.000234	0.00863
carbohydrate derivative biosynthetic process (GO:1901137)				426	0.000241	0.00885
positive regulation of cell migration (GO:0030335)				336	0.000251	0.0092
cellular response to chemical stress (GO:0062197)				174	0.000257	0.00939
hematopoietic or lymphoid organ development (GO:0048534)				437	0.000257	0.00939
organic cyclic compound catabolic process (GO:1901361)				275	0.000263	0.00957
positive regulation of cell motility (GO:2000147)				348	0.000282	0.0102
establishment of organelle localization (GO:0051656)				257	0.000313	0.0114
plasma membrane bounded cell projection assembly (GO:0120031)				294	0.000318	0.0114
regulation of cell adhesion (GO:0030155)				456	0.000314	0.0114
mitochondrion organization (GO:0007005)				327	0.000322	0.0116
regulation of protein transport (GO:0051223)				327	0.000322	0.0116
muscle structure development (GO:0061061)				302	0.000331	0.0118
oxidation-reduction process (GO:0055114)				776	0.000332	0.0118
regulation of Wnt signaling pathway (GO:0030111)				243	0.000342	0.0121
positive regulation of locomotion (GO:0040017)				356	0.00034	0.0121
chromatin assembly or disassembly (GO:0006333)				77	0.000348	0.0123
regulation of cellular protein catabolic process (GO:1903362)				180	0.000351	0.0124
pattern specification process (GO:0007389)				311	0.000354	0.0125
nucleobase-containing small molecule metabolic process (GO:0055086)				380	0.000356	0.0125
aromatic compound catabolic process (GO:0019439)				256	0.000359	0.0126
small molecule biosynthetic process (GO:0044283)				368	0.000375	0.0131
behavior (GO:0007610)				368	0.000375	0.0131
developmental growth (GO:0048589)				270	0.000387	0.0135
organelle fission (GO:0048285)				247	0.000396	0.0138
response to growth factor (GO:0070848)				284	0.000403	0.0138
negative regulation of transferase activity (GO:0051348)				204	0.000406	0.0139
positive regulation of protein kinase activity (GO:0045860)				316	0.000402	0.0139
regulation of peptide transport (GO:0090087)				343	0.000401	0.0139
negative regulation of molecular function (GO:0044092)				742	0.0004	0.0139
nucleosome organization (GO:0034728)				76	0.000402	0.0139
regulation of developmental growth (GO:0048638)				220	0.000412	0.0141
renal system development (GO:0072001)				204	0.000418	0.0142
heterocycle catabolic process (GO:0046700)				244	0.000428	0.0145
protein-containing complex subunit organization (GO:0043933)				907	0.000426	0.0145
heart morphogenesis (GO:0003007)				185	0.000442	0.015
regulation of MAPK cascade (GO:0043408)				438	0.000451	0.0152
endosomal transport (GO:0016197)				187	0.00048	0.0162
cellular nitrogen compound catabolic process (GO:0044270)				242	0.000482	0.0162
growth (GO:0040007)				272	0.000484	0.0162
regulation of vesicle-mediated transport (GO:0060627)				325	0.000497	0.0166
cellular nitrogen compound biosynthetic process (GO:0044271)				965	0.000495	0.0166
regulation of mRNA metabolic process (GO:1903311)				215	0.000503	0.0168
small molecule catabolic process (GO:0044282)				267	0.000507	0.0168
vesicle organization (GO:0016050)				199	0.000509	0.0169
regulation of neuron projection development (GO:0010975)				255	0.000513	0.0169
antimicrobial humoral immune response mediated by antimicrobial peptide (GO:0061844)				12	0.00051	0.0169
regulation of response to DNA damage stimulus (GO:2001020)				174	0.000519	0.017
regulation of protein-containing complex assembly (GO:0043254)				313	0.000517	0.017
negative regulation of cell differentiation (GO:0045596)				399	0.00052	0.0171
positive regulation of protein catabolic process (GO:0045732)				169	0.000525	0.0172
regulation of protein ubiquitination (GO:0031396)				155	0.000535	0.0175
organophosphate biosynthetic process (GO:0090407)				331	0.000566	0.0184
positive regulation of cellular protein localization (GO:1903829)				177	0.000597	0.0194
hemopoiesis (GO:0030097)				400	0.000601	0.0194
carbohydrate metabolic process (GO:0005975)				340	0.000601	0.0195
positive regulation of cellular component biogenesis (GO:0044089)				348	0.000609	0.0196
cellular response to growth factor stimulus (GO:0071363)				274	0.000614	0.0198
transposition (GO:0032196)				3	0.000615	0.0198
embryonic organ morphogenesis (GO:0048562)				232	0.000623	0.0199
regulation of cell development (GO:0060284)				314	0.000621	0.0199
lipid biosynthetic process (GO:0008610)				343	0.000632	0.0201
mRNA processing (GO:0006397)				336	0.000631	0.0202
negative regulation of organelle organization (GO:0010639)				239	0.000651	0.0207
response to hormone (GO:0009725)				359	0.000656	0.0208
cell junction organization (GO:0034330)				310	0.000663	0.021
regulation of DNA metabolic process (GO:0051052)				258	0.000668	0.0211
kidney development (GO:0001822)				195	0.000672	0.0212
multicellular organismal reproductive process (GO:0048609)				439	0.000684	0.0215
localization of cell (GO:0051674)				654	0.000706	0.0221
cell motility (GO:0048870)				654	0.000706	0.0221
positive regulation of cell population proliferation (GO:0008284)				531	0.000729	0.0228
regulation of epithelial cell migration (GO:0010632)				171	0.000736	0.0229
response to lipid (GO:0033993)				358	0.000747	0.0232
response to endoplasmic reticulum stress (GO:0034976)				183	0.000782	0.0243
cellular response to oxidative stress (GO:0034599)				149	0.000797	0.0247
nuclear division (GO:0000280)				223	0.000823	0.0254
multicellular organism reproduction (GO:0032504)				451	0.000822	0.0254
macromolecule methylation (GO:0043414)				218	0.000835	0.0256
response to nitrogen compound (GO:1901698)				542	0.000833	0.0256
cellular homeostasis (GO:0019725)				506	0.000844	0.0259
positive regulation of GTPase activity (GO:0043547)				282	0.000877	0.0268
response to light stimulus (GO:0009416)				209	0.000897	0.0274
cell cycle checkpoint (GO:0000075)				133	0.000906	0.0276
cell surface receptor signaling pathway (GO:0007166)				1182	0.000923	0.028
regulation of response to external stimulus (GO:0032101)				532	0.000927	0.0281
protein localization to cell periphery (GO:1990778)				184	0.00098	0.0295
negative regulation of catabolic process (GO:0009895)				205	0.000974	0.0295
negative regulation of kinase activity (GO:0033673)				184	0.00098	0.0296
regulation of supramolecular fiber organization (GO:1902903)				281	0.00101	0.0303
double-strand break repair (GO:0006302)				154	0.00102	0.0306
response to bacterium (GO:0009617)				270	0.00103	0.0308
positive chemotaxis (GO:0050918)				18	0.00103	0.0308
axonogenesis (GO:0007409)				245	0.00108	0.0323
regulation of actin filament-based process (GO:0032970)				292	0.00111	0.033
nucleoside phosphate metabolic process (GO:0006753)				313	0.00111	0.0331
regulation of DNA-binding transcription factor activity (GO:0051090)				274	0.00118	0.0351
protein-DNA complex assembly (GO:0065004)				92	0.0012	0.0354
regulation of proteolysis involved in cellular protein catabolic process (GO:1903050)				158	0.00121	0.0358
reproductive system development (GO:0061458)				282	0.00121	0.0358
organonitrogen compound biosynthetic process (GO:1901566)				968	0.00126	0.0371
small GTPase mediated signal transduction (GO:0007264)				185	0.00128	0.0377
regulation of canonical Wnt signaling pathway (GO:0060828)				192	0.00133	0.0388
reproductive structure development (GO:0048608)				279	0.00133	0.039
neural tube development (GO:0021915)				131	0.00137	0.0398
axon development (GO:0061564)				261	0.00139	0.04
RNA splicing (GO:0008380)				274	0.00138	0.04
positive regulation of protein phosphorylation (GO:0001934)				619	0.00138	0.04
DNA replication (GO:0006260)				146	0.00139	0.0401
dephosphorylation (GO:0016311)				261	0.00139	0.0401
cell migration (GO:0016477)				577	0.00138	0.0401
defense response (GO:0006952)				532	0.00139	0.0401
nucleobase-containing compound catabolic process (GO:0034655)				206	0.00143	0.0411
forebrain development (GO:0030900)				242	0.00144	0.0411
transmembrane receptor protein tyrosine kinase signaling pathway (GO:0007169)				276	0.00144	0.0412
export from cell (GO:0140352)				297	0.00144	0.0412
defense response to Gram-negative bacterium (GO:0050829)				20	0.00145	0.0412
sensory organ morphogenesis (GO:0090596)				206	0.00146	0.0414
positive regulation of establishment of protein localization (GO:1904951)				200	0.00146	0.0415
negative regulation of growth (GO:0045926)				163	0.00151	0.0426
negative regulation of cell cycle process (GO:0010948)				158	0.00154	0.0435
secretion by cell (GO:0032940)				267	0.00162	0.0457
ion homeostasis (GO:0050801)				485	0.00164	0.0461
mitotic nuclear division (GO:0140014)				135	0.00166	0.0466
process utilizing autophagic mechanism (GO:0061919)				165	0.00167	0.0468
autophagy (GO:0006914)				165	0.00167	0.0469
cellular response to external stimulus (GO:0071496)				188	0.00169	0.0473
anatomical structure homeostasis (GO:0060249)				212	0.00174	0.0484
cellular response to abiotic stimulus (GO:0071214)				183	0.00175	0.0487
cellular response to environmental stimulus (GO:0104004)				183	0.00175	0.0487
defense response to Gram-positive bacterium (GO:0050830)				32	0.00176	0.0487
regulation of intracellular transport (GO:0032386)				201	0.00178	0.049
regulation of cell morphogenesis (GO:0022604)				207	0.00178	0.0491
regulation of cellular component size (GO:0032535)				278	0.00178	0.0491
GO molecular function complete				No. of Genes	P-value	FDR
ubiquitin protein ligase binding (GO:0031625)				218	5.4e-05	0.00364
Ras GTPase binding (GO:0017016)				341	4.82e-07	4.4e-05
small GTPase binding (GO:0031267)				348	5.23e-07	4.67e-05
DNA-binding transcription factor binding (GO:0140297)				259	1.51e-05	0.00116
RNA polymerase II-specific DNA-binding transcription factor binding (GO:0061629)				196	0.000186	0.0107
transcription coactivator activity (GO:0003713)				186	0.000296	0.0156
ubiquitin-like protein ligase binding (GO:0044389)				233	8.47e-05	0.0053
transcription factor binding (GO:0008134)				462	2.35e-08	2.57e-06
protein domain specific binding (GO:0019904)				444	7.46e-08	7.26e-06
GTPase binding (GO:0051020)				447	6.96e-08	6.93e-06
protein-macromolecule adaptor activity (GO:0030674)				173	0.000979	0.0451
catalytic activity, acting on DNA (GO:0140097)				174	0.00104	0.0472
microtubule binding (GO:0008017)				226	0.000187	0.0106
enzyme binding (GO:0019899)				1655	2.33e-25	7.85e-23
transcription coregulator activity (GO:0003712)				368	2.9e-06	0.000231
GTPase activator activity (GO:0005096)				199	0.000774	0.0377
kinase binding (GO:0019900)				510	7.74e-08	7.37e-06
GTPase regulator activity (GO:0030695)				210	0.000761	0.0375
protein kinase binding (GO:0019901)				454	5.37e-07	4.71e-05
nucleoside-triphosphatase regulator activity (GO:0060589)				244	0.000247	0.0133
phosphotransferase activity, alcohol group as acceptor (GO:0016773)				589	1.98e-08	2.22e-06
kinase activity (GO:0016301)				660	2.64e-09	3.12e-07
enzyme activator activity (GO:0008047)				357	1.66e-05	0.00125
tubulin binding (GO:0015631)				297	9.82e-05	0.00598
protein serine/threonine kinase activity (GO:0004674)				343	2.65e-05	0.00187
protein kinase activity (GO:0004672)				492	5.97e-07	5.13e-05
identical protein binding (GO:0042802)				1324	3.71e-17	8.55e-15
transferase activity, transferring phosphorus-containing groups (GO:0016772)				783	4.61e-10	5.94e-08
adenyl nucleotide binding (GO:0030554)				1260	2.86e-15	5.22e-13
adenyl ribonucleotide binding (GO:0032559)				1251	3.82e-15	6.69e-13
ATP binding (GO:0005524)				1209	1.47e-14	2.47e-12
mRNA binding (GO:0003729)				241	0.000971	0.0453
ATPase activity (GO:0016887)				358	5.89e-05	0.00385
catalytic activity, acting on RNA (GO:0140098)				322	0.000145	0.00849
protein homodimerization activity (GO:0042803)				473	7.98e-06	0.000624
cytoskeletal protein binding (GO:0008092)				743	3.63e-08	3.7e-06
chromatin binding (GO:0003682)				432	4.56e-05	0.00317
nucleotide binding (GO:0000166)				1734	1.53e-16	3.2e-14
nucleoside phosphate binding (GO:1901265)				1734	1.53e-16	3.06e-14
phosphoric ester hydrolase activity (GO:0042578)				303	0.00105	0.0474
ribonucleotide binding (GO:0032553)				1533	3.35e-14	5.43e-12
purine nucleotide binding (GO:0017076)				1532	3.84e-14	6.01e-12
purine ribonucleotide binding (GO:0032555)				1518	7.16e-14	1.08e-11
purine ribonucleoside triphosphate binding (GO:0035639)				1467	2.96e-13	4.32e-11
actin binding (GO:0003779)				332	0.000912	0.0434
transferase activity (GO:0016740)				1879	1.42e-16	3.12e-14
protein-containing complex binding (GO:0044877)				760	1.18e-06	9.78e-05
anion binding (GO:0043168)				2204	6.06e-18	1.47e-15
small molecule binding (GO:0036094)				1996	3.5e-16	6.66e-14
carbohydrate derivative binding (GO:0097367)				1718	1.11e-12	1.57e-10
hydrolase activity, acting on acid anhydrides, in phosphorus-containing anhydrides (GO:0016818)				680	1.92e-05	0.00143
hydrolase activity, acting on acid anhydrides (GO:0016817)				680	1.92e-05	0.0014
pyrophosphatase activity (GO:0016462)				677	2.09e-05	0.0015
protein binding (GO:0005515)				5128	2.51e-43	1.37e-40
metal ion binding (GO:0046872)				2596	2.34e-18	6.4e-16
catalytic activity, acting on a protein (GO:0140096)				1799	1.65e-12	2.25e-10
hydrolase activity, acting on ester bonds (GO:0016788)				603	9.74e-05	0.00601
ion binding (GO:0043167)				4287	1.58e-32	6.92e-30
nucleoside-triphosphatase activity (GO:0017111)				625	8.13e-05	0.00516
cation binding (GO:0043169)				2650	3.23e-18	8.33e-16
zinc ion binding (GO:0008270)				575	0.000198	0.011
catalytic activity (GO:0003824)				4699	3.14e-33	1.53e-30
enzyme regulator activity (GO:0030234)				722	0.000194	0.0109
hydrolase activity (GO:0016787)				1993	4.38e-10	5.81e-08
transcription regulator activity (GO:0140110)				1291	2.1e-06	0.00017
RNA binding (GO:0003723)				935	8.08e-05	0.00521
heterocyclic compound binding (GO:1901363)				4152	1.18e-20	3.7e-18
transition metal ion binding (GO:0046914)				781	0.000386	0.0201
organic cyclic compound binding (GO:0097159)				4209	1.8e-20	5.25e-18
sequence-specific DNA binding (GO:0043565)				1108	0.000116	0.00698
binding (GO:0005488)				9148	2.94e-59	2.15e-56
double-stranded DNA binding (GO:0003690)				1092	0.00021	0.0115
sequence-specific double-stranded DNA binding (GO:1990837)				1024	0.000615	0.031
nucleic acid binding (GO:0003676)				2535	3.22e-08	3.36e-06
DNA binding (GO:0003677)				1608	4.57e-05	0.00313
molecular function regulator (GO:0098772)				2467	4.71e-07	4.39e-05
molecular_function (GO:0003674)				11565	8.67e-30	3.45e-27
Unclassified (UNCLASSIFIED)				2955	8.67e-30	3.16e-27
receptor regulator activity (GO:0030545)				269	0.0007	0.0348
signaling receptor activator activity (GO:0030546)				251	0.000286	0.0153
receptor ligand activity (GO:0048018)				244	0.000139	0.00824
cytokine receptor binding (GO:0005126)				128	5.64e-05	0.00374
serine-type endopeptidase inhibitor activity (GO:0004867)				54	0.000924	0.0435
signaling receptor activity (GO:0038023)				578	1.15e-74	1.26e-71
molecular transducer activity (GO:0060089)				578	1.15e-74	1.01e-71
transmembrane signaling receptor activity (GO:0004888)				482	1.65e-85	2.41e-82
antigen binding (GO:0003823)				14	0.000854	0.0411
chemoattractant activity (GO:0042056)				14	0.000419	0.0216
chemokine receptor binding (GO:0042379)				17	1.51e-08	1.75e-06
G protein-coupled receptor activity (GO:0004930)				244	3.47e-119	7.59e-116
CCR chemokine receptor binding (GO:0048020)				7	5.04e-10	6.14e-08
type I interferon receptor binding (GO:0005132)				1	8.63e-07	7.27e-05
olfactory receptor activity (GO:0004984)				14	4.07e-202	1.78e-198
odorant binding (GO:0005549)				4	1.73e-58	1.08e-55
trace-amine receptor activity (GO:0001594)				0	0.000464	0.0236
pheromone receptor activity (GO:0016503)				0	2.64e-08	2.82e-06
CCR6 chemokine receptor binding (GO:0031731)				0	4.81e-10	6.02e-08
GO cellular component complete				No. of Genes	P-value	FDR
intracellular anatomical structure (GO:0005622)				10766	7.61e-151	1.39e-147
organelle (GO:0043226)				9573	5.2e-115	4.75e-112
intracellular organelle (GO:0043229)				9353	1.19e-109	7.23e-107
membrane-bounded organelle (GO:0043227)				8540	2.37e-107	1.08e-104
cytoplasm (GO:0005737)				8218	3.41e-103	1.24e-100
intracellular membrane-bounded organelle (GO:0043231)				8029	1.49e-97	4.54e-95
nucleus (GO:0005634)				5329	1.8e-52	4.69e-50
cellular anatomical entity (GO:0110165)				13117	6.17e-51	1.41e-48
cellular_component (GO:0005575)				13153	7.9e-51	1.44e-48
Unclassified (UNCLASSIFIED)				1367	7.9e-51	1.6e-48
membrane-enclosed lumen (GO:0031974)				3685	3.04e-48	4.27e-46
intracellular organelle lumen (GO:0070013)				3685	3.04e-48	4.62e-46
organelle lumen (GO:0043233)				3685	3.04e-48	5.04e-46
nucleoplasm (GO:0005654)				2667	1.09e-42	1.42e-40
nuclear lumen (GO:0031981)				3309	1.37e-41	1.67e-39
endomembrane system (GO:0012505)				2775	1.25e-30	1.43e-28
cytosol (GO:0005829)				2644	3.16e-29	3.39e-27
protein-containing complex (GO:0032991)				4091	2.01e-26	2.03e-24
intracellular non-membrane-bounded organelle (GO:0043232)				3537	4.65e-22	4.47e-20
non-membrane-bounded organelle (GO:0043228)				3537	5.29e-22	4.83e-20
organelle membrane (GO:0031090)				2150	9.56e-20	8.3e-18
nucleosome (GO:0000786)				19	8.06e-17	6.69e-15
DNA packaging complex (GO:0044815)				27	4.83e-14	3.84e-12
cytoskeleton (GO:0005856)				1570	6.85e-14	5e-12
Golgi apparatus (GO:0005794)				1049	6.69e-14	5.09e-12
catalytic complex (GO:1902494)				1213	1.8e-13	1.26e-11
endoplasmic reticulum (GO:0005783)				1143	4.62e-13	3.12e-11
organelle subcompartment (GO:0031984)				1043	7.18e-13	4.68e-11
microtubule cytoskeleton (GO:0015630)				969	1.5e-12	9.41e-11
bounding membrane of organelle (GO:0098588)				1121	3.87e-12	2.28e-10
vesicle (GO:0031982)				1359	3.75e-12	2.28e-10
cell junction (GO:0030054)				1249	8.53e-12	4.86e-10
intracellular vesicle (GO:0097708)				1267	5.29e-11	2.93e-09
cytoplasmic vesicle (GO:0031410)				1262	5.62e-11	3.02e-09
cell projection (GO:0042995)				1393	8.71e-11	4.54e-09
plasma membrane bounded cell projection (GO:0120025)				1337	1.2e-10	6.06e-09
nucleolus (GO:0005730)				701	1.55e-10	7.64e-09
nuclear body (GO:0016604)				605	1.6e-10	7.67e-09
microtubule organizing center (GO:0005815)				621	2.47e-10	1.16e-08
integral component of membrane (GO:0016021)				3630	2.67e-10	1.22e-08
intrinsic component of membrane (GO:0031224)				3698	4.49e-10	2e-08
centrosome (GO:0005813)				484	2.27e-09	9.86e-08
mitochondrion (GO:0005739)				1271	7.23e-09	3.07e-07
transferase complex (GO:1990234)				670	1.78e-08	7.39e-07
keratin filament (GO:0045095)				13	4.85e-08	1.97e-06
nuclear outer membrane-endoplasmic reticulum membrane network (GO:0042175)				630	6.73e-08	2.67e-06
endoplasmic reticulum subcompartment (GO:0098827)				622	7.62e-08	2.96e-06
endoplasmic reticulum membrane (GO:0005789)				612	1.35e-07	5.13e-06
plasma membrane region (GO:0098590)				741	1.42e-07	5.3e-06
Golgi apparatus subcompartment (GO:0098791)				514	1.91e-07	6.96e-06
endosome (GO:0005768)				614	6.38e-07	2.28e-05
extracellular space (GO:0005615)				778	6.96e-07	2.44e-05
synapse (GO:0045202)				775	1.17e-06	4.03e-05
supramolecular complex (GO:0099080)				854	1.64e-06	5.56e-05
perinuclear region of cytoplasm (GO:0048471)				409	2.08e-06	6.89e-05
organelle envelope (GO:0031967)				872	3.13e-06	9.84e-05
nuclear speck (GO:0016607)				299	3.21e-06	9.92e-05
Golgi membrane (GO:0000139)				398	3.08e-06	0.0001
envelope (GO:0031975)				872	3.13e-06	0.0001
anchoring junction (GO:0070161)				454	6.82e-06	0.000207
mitochondrial matrix (GO:0005759)				300	1e-05	0.0003
nuclear envelope (GO:0005635)				316	1.26e-05	0.000371
neuron projection (GO:0043005)				751	2.26e-05	0.000654
immunoglobulin complex, circulating (GO:0042571)				0	2.57e-05	0.000734
extracellular region (GO:0005576)				1216	4.29e-05	0.0012
membrane protein complex (GO:0098796)				927	5.53e-05	0.00153
microtubule (GO:0005874)				300	7.43e-05	0.00202
cell leading edge (GO:0031252)				279	9.62e-05	0.00258
chromosome (GO:0005694)				1123	9.94e-05	0.00263
protein-DNA complex (GO:0032993)				102	0.000115	0.00299
spindle (GO:0005819)				268	0.000143	0.00368
transcription regulator complex (GO:0005667)				324	0.000157	0.00397
vacuole (GO:0005773)				391	0.000159	0.00397
intrinsic component of organelle membrane (GO:0031300)				287	0.000216	0.00532
cytosolic ribosome (GO:0022626)				97	0.000232	0.00557
nuclear membrane (GO:0031965)				200	0.000229	0.00558
integral component of organelle membrane (GO:0031301)				273	0.000248	0.00588
nuclear chromosome (GO:0000228)				766	0.000303	0.00692
intermediate filament (GO:0005882)				60	0.000301	0.00695
chromosomal region (GO:0098687)				239	0.0003	0.00701
vesicle membrane (GO:0012506)				296	0.000334	0.00754
ribonucleoprotein granule (GO:0035770)				189	0.000422	0.0094
ubiquitin ligase complex (GO:0000151)				250	0.000439	0.00953
actin cytoskeleton (GO:0015629)				360	0.000434	0.00954
septin complex (GO:0031105)				0	0.000464	0.00997
focal adhesion (GO:0005925)				144	0.000477	0.0101
postsynapse (GO:0098794)				325	0.000497	0.0104
cytoplasmic vesicle membrane (GO:0030659)				280	0.000506	0.0105
apical part of cell (GO:0045177)				264	0.000547	0.0112
external side of plasma membrane (GO:0009897)				173	0.000633	0.0127
cell-substrate junction (GO:0030055)				149	0.000632	0.0128
cytoplasmic ribonucleoprotein granule (GO:0036464)				179	0.000649	0.0129
presynapse (GO:0098793)				291	0.00068	0.0133
cilium (GO:0005929)				458	0.000706	0.0137
endosome membrane (GO:0010008)				265	0.000808	0.0155
extrinsic component of membrane (GO:0019898)				230	0.000838	0.0159
cell-cell junction (GO:0005911)				333	0.000937	0.0176
immunoglobulin complex (GO:0019814)				3	0.00096	0.0179
axon (GO:0030424)				328	0.000974	0.018
transferase complex, transferring phosphorus-containing groups (GO:0061695)				220	0.00106	0.0194
coated vesicle (GO:0030135)				166	0.00114	0.0206
septin ring (GO:0005940)				0	0.00146	0.0261
apical plasma membrane (GO:0016324)				213	0.00149	0.0263
lysosome (GO:0005764)				308	0.00156	0.0271
lytic vacuole (GO:0000323)				308	0.00156	0.0274
somatodendritic compartment (GO:0036477)				404	0.00161	0.0278
transport vesicle (GO:0030133)				237	0.00204	0.0348
chromosome, centromeric region (GO:0000775)				166	0.00209	0.0353
neuron to neuron synapse (GO:0098984)				170	0.00246	0.0411
lamellipodium (GO:0030027)				139	0.00255	0.0423
membrane raft (GO:0045121)				195	0.00259	0.0426
early endosome (GO:0005769)				227	0.00264	0.0427
septin cytoskeleton (GO:0032156)				1	0.00267	0.0428
membrane microdomain (GO:0098857)				196	0.00264	0.043
supramolecular polymer (GO:0099081)				588	0.00307	0.0488

## Sheet: Supp. table8
Gene Ontology of functional annotation with hypermethylation at blastocyst stage cloned relative to IVF embryos
GO biological process complete				Number of Genes	Pvalue	FDR
detection of chemical stimulus involved in sensory perception of smell (GO:0050911)				65	3.89e-84	5.64e-80
detection of chemical stimulus involved in sensory perception (GO:0050907)				82	4.85e-78	3.51e-74
sensory perception of smell (GO:0007608)				79	1.36e-77	6.57e-74
detection of chemical stimulus (GO:0009593)				100	7.19e-70	2.6e-66
sensory perception of chemical stimulus (GO:0007606)				112	2.35e-66	6.8e-63
detection of stimulus involved in sensory perception (GO:0050906)				120	1.45e-62	3.5e-59
detection of stimulus (GO:0051606)				178	1.05e-46	2.18e-43
developmental process (GO:0032502)				2364	2.85e-43	5.16e-40
anatomical structure development (GO:0048856)				2219	5.4e-43	8.69e-40
multicellular organism development (GO:0007275)				2020	4.6e-39	6.67e-36
system development (GO:0048731)				1831	4.37e-37	5.76e-34
regulation of biological quality (GO:0065008)				1752	1.75e-29	2.11e-26
localization (GO:0051179)				2410	1.21e-28	1.34e-25
regulation of signaling (GO:0023051)				1474	8.77e-28	9.08e-25
regulation of cell communication (GO:0010646)				1466	1.92e-27	1.86e-24
biological_process (GO:0008150)				7870	7.6e-26	6.47e-23
Unclassified (UNCLASSIFIED)				1240	7.6e-26	6.88e-23
regulation of multicellular organismal process (GO:0051239)				1186	1.47e-25	1.18e-22
regulation of localization (GO:0032879)				1245	2.2e-25	1.68e-22
cell differentiation (GO:0030154)				1466	3.17e-25	2.3e-22
cellular developmental process (GO:0048869)				1487	4.68e-25	3.23e-22
anatomical structure morphogenesis (GO:0009653)				1061	8.12e-25	5.34e-22
regulation of response to stimulus (GO:0048583)				1652	9.91e-25	6.25e-22
sensory perception (GO:0007600)				324	2.34e-24	1.41e-21
animal organ development (GO:0048513)				1344	6.61e-24	3.83e-21
biological regulation (GO:0065007)				5357	5.46e-23	3.04e-20
translation (GO:0006412)				68	1.59e-22	8.54e-20
positive regulation of biological process (GO:0048518)				2507	5.66e-22	2.93e-19
nervous system development (GO:0007399)				943	7.41e-22	3.7e-19
peptide biosynthetic process (GO:0043043)				74	1.94e-21	9.38e-19
regulation of signal transduction (GO:0009966)				1272	5.32e-21	2.49e-18
regulation of developmental process (GO:0050793)				1087	7.75e-21	3.51e-18
movement of cell or subcellular component (GO:0006928)				748	1.66e-19	7.27e-17
multicellular organismal process (GO:0032501)				2814	6.17e-19	2.63e-16
cell development (GO:0048468)				798	6.73e-19	2.79e-16
cell surface receptor signaling pathway (GO:0007166)				933	1.3e-18	5.25e-16
establishment of localization (GO:0051234)				1814	4.99e-18	1.95e-15
positive regulation of cellular process (GO:0048522)				2270	1.05e-17	4.01e-15
plasma membrane bounded cell projection organization (GO:0120036)				576	1.22e-17	4.54e-15
transport (GO:0006810)				1753	1.29e-17	4.68e-15
cell projection organization (GO:0030030)				591	1.77e-17	6.25e-15
G protein-coupled receptor signaling pathway (GO:0007186)				469	3.01e-17	1.04e-14
neurogenesis (GO:0022008)				672	5.94e-17	2e-14
locomotion (GO:0040011)				626	8.43e-17	2.78e-14
negative regulation of biological process (GO:0048519)				2150	9.37e-17	3.02e-14
positive regulation of signaling (GO:0023056)				768	9.93e-17	3.13e-14
positive regulation of cell communication (GO:0010647)				763	1.56e-16	4.8e-14
regulation of biological process (GO:0050789)				4965	2.73e-16	8.25e-14
positive regulation of multicellular organismal process (GO:0051240)				645	5.33e-16	1.57e-13
ion transport (GO:0006811)				749	6.4e-16	1.85e-13
amide biosynthetic process (GO:0043604)				117	6.54e-16	1.86e-13
cellular process (GO:0009987)				6658	1.02e-15	2.84e-13
positive regulation of response to stimulus (GO:0048584)				913	2.61e-15	7.14e-13
metal ion transport (GO:0030001)				388	5.6e-15	1.5e-12
generation of neurons (GO:0048699)				602	7.55e-15	1.99e-12
biological adhesion (GO:0022610)				437	1.18e-14	3.05e-12
regulation of transport (GO:0051049)				743	1.47e-14	3.73e-12
negative regulation of cellular process (GO:0048523)				1954	1.69e-14	4.15e-12
cell adhesion (GO:0007155)				434	1.66e-14	4.16e-12
transmembrane transport (GO:0055085)				712	2.49e-14	6.01e-12
regulation of multicellular organismal development (GO:2000026)				607	4.74e-14	1.13e-11
peptide metabolic process (GO:0006518)				127	5.4e-14	1.26e-11
intracellular signal transduction (GO:0035556)				698	5.81e-14	1.34e-11
homeostatic process (GO:0042592)				733	1.04e-13	2.34e-11
positive regulation of signal transduction (GO:0009967)				680	1.47e-13	3.28e-11
gene expression (GO:0010467)				546	1.82e-13	4e-11
positive regulation of molecular function (GO:0044093)				771	2.35e-13	5.09e-11
regulation of molecular function (GO:0065009)				1284	3.31e-13	7.06e-11
regulation of cellular process (GO:0050794)				4725	4e-13	8.4e-11
cellular response to chemical stimulus (GO:0070887)				1081	7.01e-13	1.45e-10
regulation of cellular component movement (GO:0051270)				491	8.56e-13	1.75e-10
chemical homeostasis (GO:0048878)				527	1.11e-12	2.24e-10
cell motility (GO:0048870)				512	1.26e-12	2.47e-10
localization of cell (GO:0051674)				512	1.26e-12	2.5e-10
ion transmembrane transport (GO:0034220)				534	1.37e-12	2.65e-10
cellular response to organic substance (GO:0071310)				849	2.34e-12	4.47e-10
cell morphogenesis (GO:0000902)				376	2.39e-12	4.5e-10
neuron differentiation (GO:0030182)				496	2.6e-12	4.83e-10
neuron development (GO:0048666)				418	3.11e-12	5.7e-10
ribonucleoprotein complex biogenesis (GO:0022613)				93	3.65e-12	6.61e-10
tissue development (GO:0009888)				721	5.03e-12	8.89e-10
response to organic substance (GO:0010033)				1036	5.01e-12	8.96e-10
regulation of anatomical structure morphogenesis (GO:0022603)				436	5.21e-12	9.1e-10
regulation of ion transport (GO:0043269)				319	7.99e-12	1.38e-09
regulation of cell differentiation (GO:0045595)				649	9.88e-12	1.68e-09
positive regulation of catalytic activity (GO:0043085)				620	1.91e-11	3.21e-09
regulation of cell motility (GO:2000145)				453	2.19e-11	3.64e-09
cellular component morphogenesis (GO:0032989)				313	2.27e-11	3.73e-09
ion homeostasis (GO:0050801)				388	2.88e-11	4.69e-09
negative regulation of multicellular organismal process (GO:0051241)				443	3.2e-11	5.15e-09
cation homeostasis (GO:0055080)				355	3.84e-11	6.12e-09
neuron projection development (GO:0031175)				343	4.33e-11	6.75e-09
regulation of locomotion (GO:0040012)				468	4.32e-11	6.81e-09
nucleosome assembly (GO:0006334)				14	4.7e-11	7.25e-09
positive regulation of developmental process (GO:0051094)				568	5.32e-11	8.12e-09
cell-cell signaling (GO:0007267)				401	5.95e-11	8.98e-09
inorganic ion homeostasis (GO:0098771)				358	6.21e-11	9.28e-09
cellular component organization (GO:0016043)				2220	6.55e-11	9.68e-09
cation transport (GO:0006812)				489	7.12e-11	1.04e-08
animal organ morphogenesis (GO:0009887)				473	7.34e-11	1.06e-08
regulation of cell migration (GO:0030334)				429	7.93e-11	1.14e-08
regulation of intracellular signal transduction (GO:1902531)				693	8.49e-11	1.21e-08
circulatory system development (GO:0072359)				409	1.68e-10	2.37e-08
negative regulation of response to stimulus (GO:0048585)				683	1.85e-10	2.58e-08
cytoplasmic translation (GO:0002181)				6	1.92e-10	2.65e-08
neuron projection morphogenesis (GO:0048812)				257	1.96e-10	2.68e-08
plasma membrane bounded cell projection morphogenesis (GO:0120039)				258	2.38e-10	3.22e-08
RNA processing (GO:0006396)				201	2.46e-10	3.3e-08
tube development (GO:0035295)				412	2.62e-10	3.48e-08
regulation of cell adhesion (GO:0030155)				351	3.52e-10	4.59e-08
cell projection morphogenesis (GO:0048858)				259	3.5e-10	4.61e-08
cell-cell adhesion (GO:0098609)				247	3.83e-10	4.83e-08
cell morphogenesis involved in differentiation (GO:0000904)				292	3.73e-10	4.83e-08
regulation of membrane potential (GO:0042391)				232	3.81e-10	4.84e-08
calcium ion homeostasis (GO:0055074)				232	3.81e-10	4.88e-08
chromatin assembly (GO:0031497)				21	5.41e-10	6.76e-08
cell part morphogenesis (GO:0032990)				267	5.97e-10	7.4e-08
cell migration (GO:0016477)				440	6.76e-10	8.23e-08
behavior (GO:0007610)				288	6.71e-10	8.24e-08
inorganic ion transmembrane transport (GO:0098660)				394	8.39e-10	1.01e-07
regulation of cell population proliferation (GO:0042127)				663	8.55e-10	1.02e-07
regulation of system process (GO:0044057)				236	8.86e-10	1.05e-07
cellular calcium ion homeostasis (GO:0006874)				224	9.58e-10	1.13e-07
metal ion homeostasis (GO:0055065)				311	1.15e-09	1.34e-07
regulation of GTPase activity (GO:0043087)				258	1.22e-09	1.42e-07
regulation of catalytic activity (GO:0050790)				996	1.24e-09	1.42e-07
cellular nitrogen compound metabolic process (GO:0034641)				982	1.3e-09	1.48e-07
response to stimulus (GO:0050896)				3291	1.44e-09	1.63e-07
response to endogenous stimulus (GO:0009719)				506	1.55e-09	1.74e-07
response to oxygen-containing compound (GO:1901700)				535	1.6e-09	1.78e-07
extracellular matrix organization (GO:0030198)				175	1.7e-09	1.88e-07
cell morphogenesis involved in neuron differentiation (GO:0048667)				236	1.74e-09	1.91e-07
response to external stimulus (GO:0009605)				902	1.8e-09	1.96e-07
divalent inorganic cation homeostasis (GO:0072507)				246	1.86e-09	2.02e-07
extracellular structure organization (GO:0043062)				176	1.92e-09	2.06e-07
protein-DNA complex assembly (GO:0065004)				31	2.63e-09	2.8e-07
protein phosphorylation (GO:0006468)				408	3.12e-09	3.3e-07
cellular nitrogen compound biosynthetic process (GO:0044271)				378	3.57e-09	3.75e-07
regulation of protein phosphorylation (GO:0001932)				641	3.7e-09	3.86e-07
cellular divalent inorganic cation homeostasis (GO:0072503)				235	4.8e-09	4.89e-07
cellular ion homeostasis (GO:0006873)				315	4.76e-09	4.89e-07
regulation of phosphorylation (GO:0042325)				701	4.74e-09	4.9e-07
ribosome biogenesis (GO:0042254)				67	4.89e-09	4.95e-07
anatomical structure formation involved in morphogenesis (GO:0048646)				413	5.12e-09	5.16e-07
cellular chemical homeostasis (GO:0055082)				341	5.81e-09	5.69e-07
RNA metabolic process (GO:0016070)				366	5.8e-09	5.72e-07
regulation of phosphorus metabolic process (GO:0051174)				776	5.78e-09	5.74e-07
regulation of phosphate metabolic process (GO:0019220)				775	5.76e-09	5.75e-07
positive regulation of phosphate metabolic process (GO:0045937)				509	6.13e-09	5.92e-07
nucleosome organization (GO:0034728)				26	6.16e-09	5.92e-07
positive regulation of phosphorus metabolic process (GO:0010562)				509	6.13e-09	5.96e-07
positive regulation of phosphorylation (GO:0042327)				487	6.78e-09	6.47e-07
cellular cation homeostasis (GO:0030003)				307	8.18e-09	7.75e-07
DNA packaging (GO:0006323)				32	9.33e-09	8.77e-07
circulatory system process (GO:0003013)				202	1.06e-08	9.9e-07
modulation of chemical synaptic transmission (GO:0050804)				209	1.12e-08	1.04e-06
regulation of trans-synaptic signaling (GO:0099177)				209	1.17e-08	1.08e-06
positive regulation of GTPase activity (GO:0043547)				222	1.27e-08	1.16e-06
central nervous system development (GO:0007417)				391	1.26e-08	1.16e-06
regulation of transmembrane transport (GO:0034762)				257	1.43e-08	1.3e-06
calcium ion transport (GO:0006816)				157	1.56e-08	1.41e-06
cellular response to endogenous stimulus (GO:0071495)				447	1.76e-08	1.57e-06
cell junction organization (GO:0034330)				240	1.95e-08	1.73e-06
positive regulation of metabolic process (GO:0009893)				1496	2e-08	1.77e-06
chromatin assembly or disassembly (GO:0006333)				28	2.22e-08	1.95e-06
cellular component organization or biogenesis (GO:0071840)				2266	2.31e-08	2.02e-06
regulation of ion transmembrane transport (GO:0034765)				222	2.37e-08	2.04e-06
divalent inorganic cation transport (GO:0072511)				185	2.36e-08	2.05e-06
regulation of cytosolic calcium ion concentration (GO:0051480)				165	2.51e-08	2.14e-06
protein-DNA complex subunit organization (GO:0071824)				43	2.49e-08	2.14e-06
cellular protein-containing complex assembly (GO:0034622)				215	2.54e-08	2.15e-06
blood circulation (GO:0008015)				186	2.74e-08	2.31e-06
negative regulation of signaling (GO:0023057)				557	3.02e-08	2.53e-06
regulation of plasma membrane bounded cell projection organization (GO:0120035)				277	3.05e-08	2.54e-06
divalent metal ion transport (GO:0070838)				181	3.3e-08	2.71e-06
mRNA processing (GO:0006397)				89	3.27e-08	2.71e-06
regulation of MAPK cascade (GO:0043408)				324	3.37e-08	2.76e-06
mRNA metabolic process (GO:0016071)				127	3.6e-08	2.93e-06
cellular homeostasis (GO:0019725)				373	3.92e-08	3.17e-06
cation transmembrane transport (GO:0098655)				377	3.93e-08	3.17e-06
negative regulation of cell communication (GO:0010648)				555	4e-08	3.2e-06
regulation of cell projection organization (GO:0031344)				281	4.22e-08	3.36e-06
positive regulation of cellular component movement (GO:0051272)				263	4.26e-08	3.37e-06
axonogenesis (GO:0007409)				193	4.72e-08	3.71e-06
positive regulation of protein phosphorylation (GO:0001934)				451	4.81e-08	3.77e-06
tube morphogenesis (GO:0035239)				315	5.13e-08	4e-06
organic acid metabolic process (GO:0006082)				445	5.55e-08	4.3e-06
cell projection assembly (GO:0030031)				229	6.45e-08	4.97e-06
positive regulation of cell motility (GO:2000147)				258	7.02e-08	5.38e-06
axon development (GO:0061564)				204	7.69e-08	5.86e-06
plasma membrane bounded cell projection assembly (GO:0120031)				221	8.15e-08	6.19e-06
regulation of response to external stimulus (GO:0032101)				388	8.29e-08	6.22e-06
positive regulation of locomotion (GO:0040017)				264	8.26e-08	6.23e-06
sensory organ development (GO:0007423)				291	8.68e-08	6.49e-06
regulation of cellular component organization (GO:0051128)				923	8.88e-08	6.6e-06
cytoskeleton organization (GO:0007010)				565	9.17e-08	6.74e-06
signaling (GO:0023052)				2199	9.13e-08	6.75e-06
regulation of cell development (GO:0060284)				237	9.83e-08	7.19e-06
positive regulation of cell adhesion (GO:0045785)				214	1.04e-07	7.53e-06
reproductive process (GO:0022414)				552	1.04e-07	7.55e-06
cellular macromolecule biosynthetic process (GO:0034645)				415	1.11e-07	7.91e-06
regulation of hydrolase activity (GO:0051336)				583	1.11e-07	7.95e-06
positive regulation of cytokine production (GO:0001819)				205	1.11e-07	7.97e-06
oxidative phosphorylation (GO:0006119)				10	1.11e-07	7.97e-06
cellular amide metabolic process (GO:0043603)				231	1.13e-07	8e-06
positive regulation of intracellular signal transduction (GO:1902533)				419	1.16e-07	8.14e-06
regulation of cytokine production (GO:0001817)				308	1.17e-07	8.17e-06
cell communication (GO:0007154)				2231	1.17e-07	8.17e-06
regulation of secretion (GO:0051046)				290	1.35e-07	9.3e-06
positive regulation of cell differentiation (GO:0045597)				357	1.34e-07	9.32e-06
enzyme linked receptor protein signaling pathway (GO:0007167)				299	1.39e-07	9.55e-06
reproduction (GO:0000003)				552	1.47e-07	1e-05
positive regulation of MAPK cascade (GO:0043410)				247	1.56e-07	1.06e-05
positive regulation of cell migration (GO:0030335)				247	1.61e-07	1.09e-05
anion transport (GO:0006820)				322	1.65e-07	1.11e-05
nucleic acid metabolic process (GO:0090304)				566	1.67e-07	1.12e-05
synaptic signaling (GO:0099536)				216	1.71e-07	1.14e-05
trans-synaptic signaling (GO:0099537)				203	1.75e-07	1.16e-05
negative regulation of developmental process (GO:0051093)				386	1.76e-07	1.16e-05
cognition (GO:0050890)				145	1.81e-07	1.19e-05
cellular metal ion homeostasis (GO:0006875)				267	1.81e-07	1.19e-05
regulation of neuron projection development (GO:0010975)				194	1.92e-07	1.25e-05
nervous system process (GO:0050877)				557	2e-07	1.3e-05
macromolecule biosynthetic process (GO:0009059)				422	2e-07	1.3e-05
regulation of metal ion transport (GO:0010959)				179	2.09e-07	1.34e-05
oxoacid metabolic process (GO:0043436)				429	2.08e-07	1.34e-05
positive regulation of macromolecule metabolic process (GO:0010604)				1385	2.12e-07	1.35e-05
sodium ion transport (GO:0006814)				120	2.18e-07	1.39e-05
RNA splicing, via transesterification reactions (GO:0000375)				44	2.29e-07	1.43e-05
RNA splicing, via transesterification reactions with bulged adenosine as nucleophile (GO:0000377)				44	2.29e-07	1.44e-05
mRNA splicing, via spliceosome (GO:0000398)				44	2.29e-07	1.45e-05
negative regulation of signal transduction (GO:0009968)				519	2.52e-07	1.57e-05
second-messenger-mediated signaling (GO:0019932)				184	2.57e-07	1.6e-05
RNA splicing (GO:0008380)				70	2.65e-07	1.64e-05
vasculature development (GO:0001944)				252	3.12e-07	1.92e-05
brain development (GO:0007420)				292	3.16e-07	1.94e-05
calcium ion transmembrane transport (GO:0070588)				125	3.35e-07	2.05e-05
head development (GO:0060322)				311	3.55e-07	2.15e-05
regulation of immune system process (GO:0002682)				548	3.54e-07	2.16e-05
positive regulation of kinase activity (GO:0033674)				266	3.7e-07	2.23e-05
inorganic cation transmembrane transport (GO:0098662)				326	4.12e-07	2.48e-05
positive regulation of transport (GO:0051050)				357	4.92e-07	2.95e-05
cellular response to oxygen-containing compound (GO:1901701)				394	5.62e-07	3.35e-05
small molecule metabolic process (GO:0044281)				729	6.41e-07	3.8e-05
regulation of protein modification process (GO:0031399)				773	7.33e-07	4.34e-05
ribonucleoprotein complex assembly (GO:0022618)				40	7.97e-07	4.69e-05
anterograde trans-synaptic signaling (GO:0098916)				190	8.82e-07	5.15e-05
chemical synaptic transmission (GO:0007268)				190	8.82e-07	5.17e-05
regulation of secretion by cell (GO:1903530)				257	9.16e-07	5.33e-05
cell-cell adhesion via plasma-membrane adhesion molecules (GO:0098742)				129	9.51e-07	5.51e-05
locomotory behavior (GO:0007626)				126	9.59e-07	5.53e-05
positive regulation of hydrolase activity (GO:0051345)				332	1.04e-06	5.98e-05
neuron projection guidance (GO:0097485)				138	1.13e-06	6.47e-05
positive regulation of protein modification process (GO:0031401)				519	1.14e-06	6.53e-05
epithelium development (GO:0060429)				429	1.16e-06	6.6e-05
cilium organization (GO:0044782)				193	1.17e-06	6.61e-05
carboxylic acid metabolic process (GO:0019752)				400	1.27e-06	7.15e-05
positive regulation of cytosolic calcium ion concentration (GO:0007204)				137	1.33e-06	7.46e-05
synapse organization (GO:0050808)				140	1.36e-06	7.58e-05
axon guidance (GO:0007411)				137	1.41e-06	7.86e-05
regulation of nervous system development (GO:0051960)				203	1.46e-06	8.13e-05
chemotaxis (GO:0006935)				258	1.63e-06	9.01e-05
blood vessel development (GO:0001568)				234	1.66e-06	9.13e-05
phosphorus metabolic process (GO:0006793)				889	1.69e-06	9.26e-05
taxis (GO:0042330)				258	2.09e-06	0.000114
transmembrane receptor protein tyrosine kinase signaling pathway (GO:0007169)				204	2.23e-06	0.000122
eye development (GO:0001654)				194	2.27e-06	0.000123
visual system development (GO:0150063)				195	2.5e-06	0.000135
secretion (GO:0046903)				237	2.56e-06	0.000137
regulation of protein metabolic process (GO:0051246)				1128	2.54e-06	0.000137
blood vessel morphogenesis (GO:0048514)				196	2.76e-06	0.000147
phosphate-containing compound metabolic process (GO:0006796)				874	2.76e-06	0.000147
sensory system development (GO:0048880)				197	2.92e-06	0.000155
potassium ion transmembrane transport (GO:0071805)				111	3.02e-06	0.00016
actin filament-based process (GO:0030029)				302	3.4e-06	0.000179
potassium ion transport (GO:0006813)				115	3.53e-06	0.000185
multi-organism reproductive process (GO:0044703)				372	3.56e-06	0.000186
ribonucleoprotein complex subunit organization (GO:0071826)				44	3.56e-06	0.000186
multi-organism process (GO:0051704)				378	3.65e-06	0.000189
cilium assembly (GO:0060271)				171	3.69e-06	0.000191
ribosomal large subunit biogenesis (GO:0042273)				13	3.91e-06	0.000201
regulation of calcium ion transport (GO:0051924)				114	4.19e-06	0.000216
regulation of blood circulation (GO:1903522)				112	4.75e-06	0.000243
heart development (GO:0007507)				239	4.77e-06	0.000243
sodium ion transmembrane transport (GO:0035725)				91	5.05e-06	0.000257
positive regulation of transferase activity (GO:0051347)				284	5.1e-06	0.000258
muscle system process (GO:0003012)				127	5.54e-06	0.00028
phosphorylation (GO:0016310)				530	6.04e-06	0.000304
positive regulation of protein metabolic process (GO:0051247)				674	6.51e-06	0.000327
regulation of developmental growth (GO:0048638)				158	7.13e-06	0.000356
DNA conformation change (GO:0071103)				70	7.24e-06	0.000361
cell activation (GO:0001775)				264	7.36e-06	0.000365
positive regulation of cell population proliferation (GO:0008284)				367	7.43e-06	0.000365
learning or memory (GO:0007611)				121	7.39e-06	0.000366
regulation of cell-cell adhesion (GO:0022407)				202	7.42e-06	0.000366
regulation of cation transmembrane transport (GO:1904062)				153	8.35e-06	0.000409
cellular response to stimulus (GO:0051716)				2672	8.46e-06	0.000413
regulation of growth (GO:0040008)				259	8.92e-06	0.000432
lipid metabolic process (GO:0006629)				521	8.92e-06	0.000433
positive regulation of cellular protein metabolic process (GO:0032270)				640	8.99e-06	0.000434
regulation of cellular protein metabolic process (GO:0032268)				1065	1.03e-05	0.000494
vesicle-mediated transport (GO:0016192)				558	1.11e-05	0.000532
export from cell (GO:0140352)				213	1.14e-05	0.000544
response to hormone (GO:0009725)				251	1.15e-05	0.000549
regulation of response to stress (GO:0080134)				483	1.22e-05	0.000579
cilium movement (GO:0003341)				86	1.24e-05	0.000588
sensory perception of mechanical stimulus (GO:0050954)				99	1.3e-05	0.000614
microtubule-based movement (GO:0007018)				180	1.33e-05	0.000625
positive regulation of protein kinase activity (GO:0045860)				220	1.36e-05	0.000637
negative regulation of locomotion (GO:0040013)				153	1.57e-05	0.000733
sexual reproduction (GO:0019953)				326	1.64e-05	0.000762
regulation of neurogenesis (GO:0050767)				161	1.66e-05	0.00077
response to abiotic stimulus (GO:0009628)				377	1.74e-05	0.000806
multicellular organismal signaling (GO:0035637)				70	1.81e-05	0.000835
renal system development (GO:0072001)				145	1.81e-05	0.000835
multicellular organismal homeostasis (GO:0048871)				159	1.83e-05	0.000838
urogenital system development (GO:0001655)				159	1.83e-05	0.00084
energy coupled proton transport, down electrochemical gradient (GO:0015985)				1	1.99e-05	0.000904
ATP synthesis coupled proton transport (GO:0015986)				1	1.99e-05	0.000907
positive regulation of immune system process (GO:0002684)				343	2.04e-05	0.000921
muscle contraction (GO:0006936)				105	2.14e-05	0.000966
regulation of hormone levels (GO:0010817)				221	2.29e-05	0.00103
response to organonitrogen compound (GO:0010243)				326	2.33e-05	0.00104
positive regulation of cellular component organization (GO:0051130)				447	2.31e-05	0.00104
regulation of kinase activity (GO:0043549)				372	2.49e-05	0.00111
anion transmembrane transport (GO:0098656)				175	2.76e-05	0.00123
regulation of muscle system process (GO:0090257)				99	2.8e-05	0.00124
cellular response to nitrogen compound (GO:1901699)				252	2.83e-05	0.00125
negative regulation of cell population proliferation (GO:0008285)				271	2.92e-05	0.00127
regulation of heart contraction (GO:0008016)				91	2.92e-05	0.00128
ATP synthesis coupled electron transport (GO:0042773)				7	2.92e-05	0.00128
sensory perception of sound (GO:0007605)				91	2.92e-05	0.00129
peptidyl-tyrosine modification (GO:0018212)				91	3.09e-05	0.00135
hemopoiesis (GO:0030097)				273	3.17e-05	0.00137
cell-substrate adhesion (GO:0031589)				104	3.71e-05	0.00161
positive regulation of cellular metabolic process (GO:0031325)				1279	3.82e-05	0.00165
regulation of cellular response to growth factor stimulus (GO:0090287)				143	3.86e-05	0.00166
cellular response to organonitrogen compound (GO:0071417)				228	4.16e-05	0.00178
inflammatory response (GO:0006954)				190	4.23e-05	0.0018
positive regulation of gene expression (GO:0010628)				875	4.2e-05	0.0018
actin cytoskeleton organization (GO:0030036)				271	4.28e-05	0.00181
signal transduction (GO:0007165)				2029	4.26e-05	0.00181
monocarboxylic acid metabolic process (GO:0032787)				238	4.39e-05	0.00185
regulation of axonogenesis (GO:0050770)				91	4.7e-05	0.00198
regulation of cell-substrate adhesion (GO:0010810)				109	4.75e-05	0.00199
peptidyl-tyrosine phosphorylation (GO:0018108)				88	4.87e-05	0.00204
response to lipid (GO:0033993)				245	4.89e-05	0.00204
nucleobase-containing compound metabolic process (GO:0006139)				766	5.17e-05	0.00215
positive regulation of response to external stimulus (GO:0032103)				174	5.48e-05	0.00227
kidney development (GO:0001822)				137	5.59e-05	0.00231
immune system development (GO:0002520)				304	5.72e-05	0.00235
inorganic anion transport (GO:0015698)				104	5.71e-05	0.00236
import into cell (GO:0098657)				114	5.87e-05	0.00241
positive regulation of nervous system development (GO:0051962)				127	5.92e-05	0.00242
camera-type eye development (GO:0043010)				163	5.97e-05	0.00243
small molecule catabolic process (GO:0044282)				183	5.97e-05	0.00243
positive regulation of cell development (GO:0010720)				138	6.47e-05	0.00263
leukocyte activation (GO:0045321)				224	6.53e-05	0.00264
angiogenesis (GO:0001525)				142	6.6e-05	0.00266
adenylate cyclase-modulating G protein-coupled receptor signaling pathway (GO:0007188)				129	6.83e-05	0.00275
regulation of leukocyte differentiation (GO:1902105)				136	7.08e-05	0.00284
regulation of metabolic process (GO:0019222)				2617	7.13e-05	0.00285
hematopoietic or lymphoid organ development (GO:0048534)				290	7.16e-05	0.00286
regulation of defense response (GO:0031347)				231	7.3e-05	0.00291
regulation of peptide secretion (GO:0002791)				144	7.42e-05	0.00294
regulation of body fluid levels (GO:0050878)				152	7.86e-05	0.00311
inorganic anion transmembrane transport (GO:0098661)				81	7.91e-05	0.00312
cellular lipid metabolic process (GO:0044255)				417	7.91e-05	0.00312
organic anion transport (GO:0015711)				238	8.09e-05	0.00318
regulation of angiogenesis (GO:0045765)				131	8.39e-05	0.00329
mitochondrial ATP synthesis coupled electron transport (GO:0042775)				6	8.62e-05	0.00337
forebrain development (GO:0030900)				169	8.79e-05	0.00342
monovalent inorganic cation transport (GO:0015672)				240	8.8e-05	0.00342
regulation of vasculature development (GO:1901342)				132	8.96e-05	0.00347
ribosome assembly (GO:0042255)				13	9.08e-05	0.00351
negative regulation of cell migration (GO:0030336)				129	9.29e-05	0.00358
chloride transmembrane transport (GO:1902476)				71	9.35e-05	0.00359
learning (GO:0007612)				74	9.47e-05	0.00363
organic acid transport (GO:0015849)				159	9.58e-05	0.00366
negative regulation of immune system process (GO:0002683)				179	9.65e-05	0.00368
adult behavior (GO:0030534)				88	0.000102	0.00385
negative regulation of cellular component movement (GO:0051271)				137	0.000101	0.00385
flagellated sperm motility (GO:0030317)				57	0.000103	0.00388
sperm motility (GO:0097722)				57	0.000103	0.00389
action potential (GO:0001508)				57	0.000103	0.0039
regulation of epithelial cell proliferation (GO:0050678)				160	0.000103	0.00391
negative regulation of cell motility (GO:2000146)				134	0.000105	0.00395
negative regulation of response to external stimulus (GO:0032102)				164	0.000106	0.00396
macromolecule localization (GO:0033036)				934	0.000107	0.004
multicellular organism reproduction (GO:0032504)				303	0.000109	0.00404
sensory perception of light stimulus (GO:0050953)				101	0.000111	0.00412
carboxylic acid transport (GO:0046942)				157	0.000112	0.00415
carboxylic acid biosynthetic process (GO:0046394)				139	0.000118	0.00435
tissue morphogenesis (GO:0048729)				253	0.000121	0.00446
cilium or flagellum-dependent cell motility (GO:0001539)				65	0.000123	0.00449
regulation of postsynaptic membrane potential (GO:0060078)				65	0.000123	0.0045
cilium-dependent cell motility (GO:0060285)				65	0.000123	0.00451
growth (GO:0040007)				183	0.000124	0.00451
regulation of neurotransmitter levels (GO:0001505)				108	0.000125	0.00452
negative regulation of cell adhesion (GO:0007162)				132	0.000125	0.00454
microtubule-based process (GO:0007017)				367	0.000126	0.00455
regulation of anatomical structure size (GO:0090066)				239	0.000128	0.00461
organic acid biosynthetic process (GO:0016053)				140	0.000129	0.00464
cellular response to hormone stimulus (GO:0032870)				193	0.000131	0.00469
multicellular organismal reproductive process (GO:0048609)				293	0.000135	0.00481
developmental growth (GO:0048589)				181	0.000137	0.00489
response to stress (GO:0006950)				1165	0.000145	0.00515
regulation of protein localization (GO:0032880)				348	0.000146	0.00517
chloride transport (GO:0006821)				74	0.000148	0.00521
regulation of protein secretion (GO:0050708)				131	0.000147	0.00521
positive regulation of cell-cell adhesion (GO:0022409)				127	0.000149	0.00526
positive regulation of synaptic transmission (GO:0050806)				68	0.00015	0.00528
regulation of cell activation (GO:0050865)				254	0.000151	0.00531
homophilic cell adhesion via plasma membrane adhesion molecules (GO:0007156)				82	0.000152	0.00533
cilium movement involved in cell motility (GO:0060294)				61	0.000155	0.00542
tissue homeostasis (GO:0001894)				101	0.000158	0.0055
regulation of leukocyte cell-cell adhesion (GO:1903037)				151	0.000162	0.00562
G protein-coupled receptor signaling pathway, coupled to cyclic nucleotide second messenger (GO:0007187)				139	0.000162	0.00563
positive regulation of secretion (GO:0051047)				140	0.00017	0.00589
cyclic-nucleotide-mediated signaling (GO:0019935)				105	0.000176	0.00609
positive regulation of nitrogen compound metabolic process (GO:0051173)				1199	0.000178	0.00611
regulation of calcium ion transmembrane transport (GO:1903169)				72	0.00018	0.0062
regulation of peptidyl-tyrosine phosphorylation (GO:0050730)				119	0.000183	0.00627
regulation of T cell activation (GO:0050863)				153	0.000184	0.0063
positive regulation of cell projection organization (GO:0031346)				137	0.000186	0.00634
secretion by cell (GO:0032940)				183	0.000192	0.00653
supramolecular fiber organization (GO:0097435)				251	0.0002	0.00678
organic substance transport (GO:0071702)				806	0.000205	0.00692
protein modification process (GO:0036211)				1161	0.000211	0.0071
cellular protein modification process (GO:0006464)				1161	0.000211	0.00712
regulation of cell morphogenesis (GO:0022604)				143	0.000213	0.00716
organonitrogen compound biosynthetic process (GO:1901566)				437	0.000227	0.00762
exocytosis (GO:0006887)				115	0.000231	0.00775
memory (GO:0007613)				61	0.000235	0.00784
cAMP-mediated signaling (GO:0019933)				98	0.000236	0.00785
sensory organ morphogenesis (GO:0090596)				142	0.000248	0.00826
regulation of immune response (GO:0050776)				285	0.000251	0.00834
anatomical structure homeostasis (GO:0060249)				146	0.000254	0.0084
gland development (GO:0048732)				175	0.000255	0.00842
transposition, RNA-mediated (GO:0032197)				0	0.000263	0.00864
regulation of hormone secretion (GO:0046883)				106	0.000263	0.00865
response to cytokine (GO:0034097)				341	0.000265	0.00868
regulation of ERK1 and ERK2 cascade (GO:0070372)				132	0.000282	0.00923
inorganic cation import across plasma membrane (GO:0098659)				59	0.000286	0.00932
inorganic ion import across plasma membrane (GO:0099587)				59	0.000286	0.00934
regulation of hemopoiesis (GO:1903706)				161	0.000295	0.00959
negative regulation of cell development (GO:0010721)				88	0.0003	0.00972
regulation of transferase activity (GO:0051338)				393	0.000302	0.00977
ATP metabolic process (GO:0046034)				46	0.000308	0.00994
visual perception (GO:0007601)				94	0.000312	0.01
regulation of cell size (GO:0008361)				91	0.000314	0.0101
embryo development (GO:0009790)				425	0.000322	0.0103
developmental process involved in reproduction (GO:0003006)				352	0.000339	0.0108
retina development in camera-type eye (GO:0060041)				83	0.000342	0.0109
regulation of peptide hormone secretion (GO:0090276)				86	0.000343	0.0109
positive regulation of developmental growth (GO:0048639)				86	0.000343	0.0109
positive regulation of cell-substrate adhesion (GO:0010811)				66	0.000356	0.0113
regulation of blood pressure (GO:0008217)				86	0.000361	0.0114
response to nitrogen compound (GO:1901698)				355	0.000361	0.0114
actin filament-based movement (GO:0030048)				55	0.000366	0.0115
muscle structure development (GO:0061061)				197	0.000367	0.0115
cellular response to lipid (GO:0071396)				174	0.000368	0.0116
lymphocyte activation (GO:0046649)				184	0.000388	0.0121
regulation of protein kinase activity (GO:0045859)				313	0.000385	0.0121
leukocyte differentiation (GO:0002521)				171	0.000395	0.0123
response to metal ion (GO:0010038)				118	0.000402	0.0125
immune system process (GO:0002376)				791	0.000414	0.0129
negative regulation of cell projection organization (GO:0031345)				79	0.000447	0.0138
epithelial cell development (GO:0002064)				108	0.000446	0.0138
negative regulation of cell differentiation (GO:0045596)				260	0.000454	0.014
cell surface receptor signaling pathway involved in cell-cell signaling (GO:1905114)				135	0.000457	0.0141
regulation of leukocyte activation (GO:0002694)				235	0.00049	0.015
respiratory electron transport chain (GO:0022904)				16	0.000493	0.0151
ATP biosynthetic process (GO:0006754)				4	0.000494	0.0151
organonitrogen compound metabolic process (GO:1901564)				2115	0.000512	0.0156
natural killer cell activation involved in immune response (GO:0002323)				2	0.000517	0.0157
positive regulation of ion transport (GO:0043270)				103	0.000529	0.0161
regulation of leukocyte proliferation (GO:0070663)				118	0.000533	0.0162
detection of abiotic stimulus (GO:0009582)				66	0.000545	0.0165
monovalent inorganic cation homeostasis (GO:0055067)				77	0.000546	0.0165
positive regulation of neurogenesis (GO:0050769)				97	0.00056	0.0168
regulation of cell junction assembly (GO:1901888)				97	0.00056	0.0169
detection of external stimulus (GO:0009581)				66	0.00058	0.0174
cellular localization (GO:0051641)				914	0.000579	0.0174
epithelial cell differentiation (GO:0030855)				220	0.000602	0.018
regulation of mononuclear cell proliferation (GO:0032944)				112	0.000607	0.0181
ncRNA processing (GO:0034470)				103	0.000606	0.0181
cytosolic calcium ion transport (GO:0060401)				56	0.000622	0.0185
calcium-mediated signaling (GO:0019722)				73	0.000673	0.02
regulation of cation channel activity (GO:2001257)				76	0.000681	0.0201
regulation of macromolecule metabolic process (GO:0060255)				2421	0.000686	0.0203
regulation of transmembrane transporter activity (GO:0022898)				110	0.000697	0.0205
positive regulation of leukocyte cell-cell adhesion (GO:1903039)				107	0.0007	0.0206
regulation of transporter activity (GO:0032409)				114	0.000701	0.0206
chromatin organization (GO:0006325)				215	0.000703	0.0206
regulation of synaptic plasticity (GO:0048167)				89	0.000712	0.0208
protein localization (GO:0008104)				782	0.000723	0.021
rRNA processing (GO:0006364)				53	0.000719	0.021
ribosomal large subunit assembly (GO:0000027)				4	0.000737	0.0214
actin-mediated cell contraction (GO:0070252)				37	0.000748	0.0215
morphogenesis of a branching structure (GO:0001763)				93	0.000741	0.0215
regulation of vesicle-mediated transport (GO:0060627)				210	0.000743	0.0215
macromolecule modification (GO:0043412)				1231	0.000747	0.0215
rRNA metabolic process (GO:0016072)				56	0.000746	0.0215
carboxylic acid catabolic process (GO:0046395)				127	0.000755	0.0216
regulation of sequestering of calcium ion (GO:0051282)				62	0.000761	0.0217
organic acid catabolic process (GO:0016054)				127	0.000755	0.0217
regulation of synapse structure or activity (GO:0050803)				97	0.000766	0.0218
protein autophosphorylation (GO:0046777)				97	0.000766	0.0218
skeletal system development (GO:0001501)				211	0.000764	0.0218
regulation of heart rate (GO:0002027)				52	0.00079	0.0224
regulation of small GTPase mediated signal transduction (GO:0051056)				120	0.000803	0.0227
positive regulation of secretion by cell (GO:1903532)				120	0.000803	0.0227
spliceosomal snRNP assembly (GO:0000387)				5	0.000811	0.0229
cell-matrix adhesion (GO:0007160)				66	0.00082	0.0231
heterocycle metabolic process (GO:0046483)				835	0.000839	0.0234
calcium ion import (GO:0070509)				42	0.000843	0.0235
regulation of MAP kinase activity (GO:0043405)				133	0.000839	0.0235
purine ribonucleoside triphosphate biosynthetic process (GO:0009206)				7	0.000839	0.0235
purine nucleoside triphosphate biosynthetic process (GO:0009145)				7	0.000839	0.0235
adenylate cyclase-activating G protein-coupled receptor signaling pathway (GO:0007189)				85	0.000856	0.0237
regulation of ion transmembrane transporter activity (GO:0032412)				106	0.000853	0.0237
regulation of cellular component biogenesis (GO:0044087)				393	0.000863	0.0239
regulation of lymphocyte proliferation (GO:0050670)				110	0.000887	0.0245
eye morphogenesis (GO:0048592)				85	0.000892	0.0246
T cell differentiation (GO:0030217)				85	0.000892	0.0246
dendrite development (GO:0016358)				61	0.000905	0.0248
response to wounding (GO:0009611)				143	0.000901	0.0248
response to peptide (GO:1901652)				139	0.000921	0.0252
regulation of programmed cell death (GO:0043067)				510	0.00092	0.0252
regulation of inflammatory response (GO:0050727)				152	0.000929	0.0253
developmental maturation (GO:0021700)				115	0.000942	0.0257
positive regulation of protein serine/threonine kinase activity (GO:0071902)				131	0.000957	0.026
male gamete generation (GO:0048232)				197	0.000973	0.0264
response to pheromone (GO:0019236)				3	0.000974	0.0264
heart morphogenesis (GO:0003007)				119	0.000999	0.027
cytokine-mediated signaling pathway (GO:0019221)				177	0.000997	0.027
vascular process in circulatory system (GO:0003018)				86	0.00101	0.0271
regulation of epithelial cell migration (GO:0010632)				112	0.00102	0.0273
cell junction assembly (GO:0034329)				120	0.00101	0.0273
gamete generation (GO:0007276)				249	0.00105	0.0282
electron transport chain (GO:0022900)				38	0.00109	0.0292
activation of GTPase activity (GO:0090630)				65	0.0011	0.0293
morphogenesis of an epithelium (GO:0002009)				200	0.00111	0.0295
regulation of muscle contraction (GO:0006937)				68	0.00111	0.0296
leukocyte migration (GO:0050900)				105	0.00111	0.0296
regulation of T cell differentiation (GO:0045580)				74	0.00113	0.0298
negative regulation of neuron projection development (GO:0010977)				62	0.00115	0.0303
response to growth factor (GO:0070848)				181	0.00117	0.0308
organic hydroxy compound metabolic process (GO:1901615)				192	0.0012	0.0316
regulation of interleukin-2 production (GO:0032663)				39	0.00122	0.0322
gliogenesis (GO:0042063)				107	0.00123	0.0322
regulation of apoptotic process (GO:0042981)				499	0.00123	0.0322
protein-containing complex assembly (GO:0065003)				363	0.00123	0.0322
regulation of smoothened signaling pathway (GO:0008589)				52	0.00126	0.0328
spermatogenesis (GO:0007283)				188	0.00126	0.0328
telencephalon development (GO:0021537)				111	0.00127	0.033
fatty acid metabolic process (GO:0006631)				159	0.00127	0.033
regulation of insulin secretion (GO:0050796)				69	0.00129	0.0334
positive regulation of hemopoiesis (GO:1903708)				79	0.00129	0.0334
positive regulation of leukocyte differentiation (GO:1902107)				79	0.00129	0.0335
regulation of lymphocyte differentiation (GO:0045619)				86	0.00132	0.034
response to mechanical stimulus (GO:0009612)				73	0.00133	0.0342
negative regulation of intracellular signal transduction (GO:1902532)				217	0.00133	0.0342
regulation of neurotransmitter transport (GO:0051588)				55	0.00134	0.0343
positive regulation of T cell activation (GO:0050870)				97	0.00134	0.0343
ribosomal small subunit biogenesis (GO:0042274)				18	0.00135	0.0345
lipid catabolic process (GO:0016042)				147	0.00138	0.0352
positive regulation of MAP kinase activity (GO:0043406)				97	0.00139	0.0354
negative regulation of neurogenesis (GO:0050768)				67	0.0014	0.0356
mitochondrion organization (GO:0007005)				112	0.00144	0.0365
response to inorganic substance (GO:0010035)				162	0.00145	0.0368
calcium ion transport into cytosol (GO:0060402)				45	0.00147	0.0373
muscle cell differentiation (GO:0042692)				114	0.00151	0.0381
striated muscle contraction (GO:0006941)				53	0.00153	0.0384
regulation of gene expression, epigenetic (GO:0040029)				26	0.00153	0.0384
import across plasma membrane (GO:0098739)				81	0.00156	0.0392
regulation of peptide transport (GO:0090087)				217	0.00158	0.0396
positive regulation of peptidyl-tyrosine phosphorylation (GO:0050731)				85	0.00162	0.0406
calcium ion transmembrane import into cytosol (GO:0097553)				43	0.00166	0.0415
axoneme assembly (GO:0035082)				51	0.00174	0.0435
regulation of lymphocyte activation (GO:0051249)				199	0.00181	0.045
negative regulation of cell activation (GO:0050866)				93	0.00184	0.0457
striated muscle cell differentiation (GO:0051146)				97	0.00185	0.0458
cellular aromatic compound metabolic process (GO:0006725)				868	0.00186	0.0461
morphogenesis of a branching epithelium (GO:0061138)				86	0.00188	0.0466
striated muscle tissue development (GO:0014706)				131	0.0019	0.047
cellular response to growth factor stimulus (GO:0071363)				174	0.00194	0.0477
glutamate receptor signaling pathway (GO:0007215)				34	0.00197	0.0486
microtubule bundle formation (GO:0001578)				67	0.00201	0.0492
negative regulation of nervous system development (GO:0051961)				67	0.00201	0.0493
regulation of cellular localization (GO:0060341)				296	0.00201	0.0493
regulation of endothelial cell proliferation (GO:0001936)				67	0.00201	0.0494
respiratory system development (GO:0060541)				95	0.00204	0.0498
GO cellular component complete				No. of Genes	P-value	FDR
intrinsic component of plasma membrane (GO:0031226)				831	3.59e-34	6.55e-31
integral component of plasma membrane (GO:0005887)				790	1.44e-32	1.32e-29
plasma membrane bounded cell projection (GO:0120025)				1044	3.3e-31	2.01e-28
cell projection (GO:0042995)				1078	1.05e-30	4.77e-28
ribosome (GO:0005840)				31	9.81e-30	3.58e-27
ribonucleoprotein complex (GO:1990904)				146	2.67e-28	8.13e-26
ribosomal subunit (GO:0044391)				21	8.52e-28	2.22e-25
cell junction (GO:0030054)				934	6.82e-26	1.56e-23
cellular anatomical entity (GO:0110165)				8136	5.07e-24	1.03e-21
cellular_component (GO:0005575)				8156	1.88e-23	3.12e-21
Unclassified (UNCLASSIFIED)				954	1.88e-23	3.43e-21
cytosolic ribosome (GO:0022626)				11	2.59e-22	3.94e-20
cell periphery (GO:0071944)				2569	5.69e-22	7.99e-20
plasma membrane (GO:0005886)				2511	2.64e-21	3.44e-19
neuron projection (GO:0043005)				624	3.24e-21	3.94e-19
synapse (GO:0045202)				620	2.25e-20	2.57e-18
plasma membrane region (GO:0098590)				571	4.35e-18	4.67e-16
large ribosomal subunit (GO:0015934)				11	6.54e-18	6.63e-16
membrane (GO:0016020)				4244	1.8e-17	1.73e-15
mitochondrial protein complex (GO:0098798)				50	1.15e-14	1.05e-12
cytosolic large ribosomal subunit (GO:0022625)				4	1.96e-14	1.7e-12
receptor complex (GO:0043235)				277	2.26e-14	1.88e-12
cytoplasm (GO:0005737)				4530	1.55e-13	1.23e-11
extracellular matrix (GO:0031012)				268	1.64e-13	1.25e-11
nucleosome (GO:0000786)				10	3.42e-13	2.49e-11
plasma membrane protein complex (GO:0098797)				341	5.15e-13	3.62e-11
somatodendritic compartment (GO:0036477)				341	7.31e-13	4.94e-11
endomembrane system (GO:0012505)				1621	1.12e-12	7.29e-11
extracellular region (GO:0005576)				1125	1.31e-12	8.24e-11
DNA packaging complex (GO:0044815)				13	2.39e-12	1.45e-10
postsynapse (GO:0098794)				269	1.65e-11	9.69e-10
cilium (GO:0005929)				364	3.17e-11	1.81e-09
small ribosomal subunit (GO:0015935)				10	3.31e-11	1.83e-09
transmembrane transporter complex (GO:1902495)				210	3.82e-11	2.05e-09
respirasome (GO:0070469)				13	4.02e-11	2.1e-09
cytoskeleton (GO:0005856)				988	7e-11	3.55e-09
cytosolic small ribosomal subunit (GO:0022627)				4	7.63e-11	3.76e-09
transporter complex (GO:1990351)				213	8.86e-11	4.25e-09
respiratory chain complex (GO:0098803)				10	1.15e-10	5.4e-09
ion channel complex (GO:0034702)				197	1.47e-10	6.71e-09
vesicle (GO:0031982)				864	2.78e-10	1.24e-08
cell surface (GO:0009986)				434	3.78e-10	1.64e-08
collagen-containing extracellular matrix (GO:0062023)				158	4.53e-10	1.92e-08
mitochondrial inner membrane (GO:0005743)				118	5.39e-10	2.24e-08
axon (GO:0030424)				264	6.35e-10	2.57e-08
dendrite (GO:0030425)				256	7.06e-10	2.74e-08
dendritic tree (GO:0097447)				256	7.06e-10	2.8e-08
synaptic membrane (GO:0097060)				176	2.07e-09	7.87e-08
mitochondrial envelope (GO:0005740)				196	2.24e-09	8.35e-08
intrinsic component of membrane (GO:0031224)				2896	2.73e-09	9.96e-08
mitochondrial respirasome (GO:0005746)				12	4.28e-09	1.5e-07
inner mitochondrial membrane protein complex (GO:0098800)				27	4.28e-09	1.53e-07
spliceosomal complex (GO:0005681)				32	6.64e-09	2.29e-07
mitochondrial membrane (GO:0031966)				186	7.96e-09	2.69e-07
organelle inner membrane (GO:0019866)				141	1.39e-08	4.6e-07
cation channel complex (GO:0034703)				148	1.42e-08	4.64e-07
integral component of membrane (GO:0016021)				2837	1.89e-08	6.05e-07
protein-DNA complex (GO:0032993)				43	2.49e-08	7.84e-07
neuron to neuron synapse (GO:0098984)				144	2.89e-08	8.79e-07
cell body (GO:0044297)				186	2.94e-08	8.8e-07
intracellular vesicle (GO:0097708)				792	2.85e-08	8.8e-07
cytoplasmic vesicle (GO:0031410)				789	3.08e-08	9.07e-07
presynapse (GO:0098793)				224	4.21e-08	1.22e-06
apical part of cell (GO:0045177)				203	6.75e-08	1.9e-06
neuronal cell body (GO:0043025)				164	6.73e-08	1.92e-06
anchoring junction (GO:0070161)				314	8.16e-08	2.26e-06
asymmetric synapse (GO:0032279)				134	1.72e-07	4.61e-06
postsynaptic density (GO:0014069)				134	1.72e-07	4.68e-06
postsynaptic specialization (GO:0099572)				145	1.81e-07	4.71e-06
extracellular space (GO:0005615)				756	1.8e-07	4.77e-06
Golgi apparatus (GO:0005794)				620	3.01e-07	7.75e-06
mitochondrion (GO:0005739)				506	4.37e-07	1.11e-05
postsynaptic membrane (GO:0045211)				125	8.01e-07	2e-05
apical plasma membrane (GO:0016324)				164	8.99e-07	2.22e-05
basolateral plasma membrane (GO:0016323)				121	1.12e-06	2.73e-05
plasma membrane signaling receptor complex (GO:0098802)				117	1.32e-06	3.18e-05
mitochondrial respiratory chain complex I (GO:0005747)				7	2.63e-06	6.07e-05
NADH dehydrogenase complex (GO:0030964)				7	2.63e-06	6.15e-05
respiratory chain complex I (GO:0045271)				7	2.63e-06	6.23e-05
basement membrane (GO:0005604)				72	4.75e-06	0.000108
secretory vesicle (GO:0099503)				237	6.95e-06	0.000157
supramolecular polymer (GO:0099081)				412	7.84e-06	0.000174
organelle envelope (GO:0031967)				343	1.1e-05	0.000238
membrane raft (GO:0045121)				146	1.12e-05	0.000241
envelope (GO:0031975)				343	1.1e-05	0.000241
membrane microdomain (GO:0098857)				147	1.15e-05	0.000245
proton-transporting ATP synthase complex (GO:0045259)				1	1.26e-05	0.000264
supramolecular fiber (GO:0099512)				405	1.7e-05	0.000352
mitochondrial proton-transporting ATP synthase complex (GO:0005753)				1	1.99e-05	0.000404
catalytic complex (GO:1902494)				463	1.98e-05	0.000406
cell-cell junction (GO:0005911)				232	2.64e-05	0.00053
mitochondrial ribosome (GO:0005761)				16	2.8e-05	0.00055
organellar ribosome (GO:0000313)				16	2.8e-05	0.000556
microtubule cytoskeleton (GO:0015630)				555	3.46e-05	0.000672
glutamatergic synapse (GO:0098978)				104	3.71e-05	0.000713
mitochondrial large ribosomal subunit (GO:0005762)				7	4.17e-05	0.000785
organellar large ribosomal subunit (GO:0000315)				7	4.17e-05	0.000793
intracellular anatomical structure (GO:0005622)				5793	4.45e-05	0.00083
cytochrome complex (GO:0070069)				3	4.9e-05	0.000903
Sm-like protein family complex (GO:0120114)				14	6e-05	0.00109
respiratory chain complex IV (GO:0045277)				1	8.34e-05	0.00151
motile cilium (GO:0031514)				105	8.53e-05	0.00153
intrinsic component of synaptic membrane (GO:0099240)				53	0.000125	0.00222
non-motile cilium (GO:0097730)				94	0.000145	0.00253
spliceosomal tri-snRNP complex (GO:0097526)				4	0.000144	0.00253
sarcolemma (GO:0042383)				68	0.00015	0.00258
small nuclear ribonucleoprotein complex (GO:0030532)				12	0.000181	0.00309
spliceosomal snRNP complex (GO:0097525)				11	0.000191	0.00322
presynaptic membrane (GO:0042734)				58	0.00021	0.00352
actin cytoskeleton (GO:0015629)				238	0.000216	0.00355
secretory granule (GO:0030141)				155	0.000215	0.00357
myofibril (GO:0030016)				105	0.000235	0.00383
contractile fiber (GO:0043292)				109	0.000256	0.00409
actin-based cell projection (GO:0098858)				99	0.000254	0.00411
neuron spine (GO:0044309)				73	0.000306	0.00481
cell leading edge (GO:0031252)				179	0.000304	0.00482
integral component of synaptic membrane (GO:0099699)				48	0.000352	0.00549
cluster of actin-based cell projections (GO:0098862)				80	0.000356	0.0055
endoplasmic reticulum (GO:0005783)				639	0.000368	0.00564
dendritic spine (GO:0043197)				72	0.000388	0.00591
9+0 non-motile cilium (GO:0097731)				75	0.00043	0.00648
photoreceptor cell cilium (GO:0097733)				73	0.000434	0.0065
distal axon (GO:0150034)				92	0.000458	0.0068
mitochondrial matrix (GO:0005759)				88	0.000478	0.00704
nucleolus (GO:0005730)				248	0.000484	0.00707
microtubule organizing center (GO:0005815)				346	0.000532	0.00771
axoneme (GO:0005930)				74	0.000537	0.00772
precatalytic spliceosome (GO:0071011)				9	0.000584	0.00833
catalytic step 2 spliceosome (GO:0071013)				17	0.00061	0.00863
sarcomere (GO:0030017)				92	0.000636	0.00887
nucleus (GO:0005634)				2478	0.000635	0.00891
chromatin (GO:0000785)				354	0.000657	0.00908
ciliary plasm (GO:0097014)				74	0.000783	0.0107
cell-substrate junction (GO:0030055)				98	0.000816	0.0111
collagen trimer (GO:0005581)				47	0.000877	0.0118
proton-transporting two-sector ATPase complex (GO:0016469)				13	0.000872	0.0118
oxidoreductase complex (GO:1990204)				34	0.000899	0.012
9+2 motile cilium (GO:0097729)				70	0.00097	0.0128
U1 snRNP (GO:0005685)				3	0.000974	0.0128
Golgi apparatus subcompartment (GO:0098791)				298	0.00104	0.0136
cell projection membrane (GO:0031253)				130	0.00117	0.0152
U5 snRNP (GO:0005682)				2	0.00122	0.0157
vesicle membrane (GO:0012506)				188	0.00123	0.0158
photoreceptor outer segment (GO:0001750)				52	0.00126	0.016
calcium channel complex (GO:0034704)				44	0.00128	0.0161
side of membrane (GO:0098552)				269	0.00129	0.0162
transport vesicle (GO:0030133)				156	0.00139	0.017
proton-transporting ATP synthase complex, coupling factor F(o) (GO:0045263)				1	0.00138	0.017
U4 snRNP (GO:0005687)				1	0.00138	0.0171
sperm flagellum (GO:0036126)				64	0.00147	0.0179
chromosome (GO:0005694)				520	0.00154	0.0186
perinuclear region of cytoplasm (GO:0048471)				240	0.00156	0.0187
focal adhesion (GO:0005925)				92	0.0016	0.0191
U4/U6 x U5 tri-snRNP complex (GO:0046540)				4	0.00164	0.0194
supramolecular complex (GO:0099080)				510	0.00173	0.0203
cytoplasmic region (GO:0099568)				117	0.00179	0.0209
membrane protein complex (GO:0098796)				572	0.00182	0.0211
ciliary basal body (GO:0036064)				90	0.00191	0.0221
potassium channel complex (GO:0034705)				55	0.00204	0.0234
extrinsic component of membrane (GO:0019898)				147	0.00212	0.0239
organelle subcompartment (GO:0031984)				568	0.00211	0.0239
cytoplasmic vesicle membrane (GO:0030659)				177	0.0021	0.024
myosin complex (GO:0016459)				42	0.00217	0.0243
adherens junction (GO:0005912)				80	0.00273	0.0304
U2-type spliceosomal complex (GO:0005684)				21	0.00281	0.0311
external side of plasma membrane (GO:0009897)				193	0.00298	0.0328
sodium channel complex (GO:0034706)				25	0.0031	0.0334
I band (GO:0031674)				64	0.00306	0.0334
intrinsic component of postsynaptic membrane (GO:0098936)				36	0.00309	0.0336
neuron projection terminus (GO:0044306)				47	0.00327	0.0351
cell cortex (GO:0005938)				134	0.00344	0.0367
postsynaptic specialization membrane (GO:0099634)				47	0.00354	0.0375
plasma membrane raft (GO:0044853)				63	0.00362	0.0381
voltage-gated potassium channel complex (GO:0008076)				49	0.00434	0.0455
centriole (GO:0005814)				76	0.00468	0.0488
microvillus (GO:0005902)				44	0.00481	0.0498
GO molecular function complete				No. of Genes	P-value	FDR
olfactory receptor activity (GO:0004984)				65	3.89e-84	1.71e-80
structural constituent of ribosome (GO:0003735)				15	2.5e-33	5.48e-30
G protein-coupled receptor activity (GO:0004930)				305	2.23e-31	3.26e-28
ion binding (GO:0043167)				2708	4.57e-26	5e-23
protein binding (GO:0005515)				3138	3.72e-25	3.26e-22
odorant binding (GO:0005549)				26	1.93e-20	1.41e-17
binding (GO:0005488)				5471	1.88e-19	1.18e-16
cation binding (GO:0043169)				1706	2.38e-17	1.3e-14
metal ion binding (GO:0046872)				1667	4.4e-17	2.14e-14
Unclassified (UNCLASSIFIED)				1922	2.19e-16	8.74e-14
molecular_function (GO:0003674)				7188	2.19e-16	9.61e-14
anion binding (GO:0043168)				1406	1.22e-15	4.45e-13
ion transmembrane transporter activity (GO:0015075)				558	1.88e-15	6.34e-13
inorganic molecular entity transmembrane transporter activity (GO:0015318)				529	3.38e-15	1.06e-12
transmembrane transporter activity (GO:0022857)				666	6.68e-15	1.95e-12
calcium ion binding (GO:0005509)				426	1.03e-14	2.83e-12
channel activity (GO:0015267)				329	1.88e-14	4.57e-12
passive transmembrane transporter activity (GO:0022803)				329	1.88e-14	4.83e-12
ion channel activity (GO:0005216)				307	2.25e-14	5.18e-12
transporter activity (GO:0005215)				704	3.26e-14	7.14e-12
gated channel activity (GO:0022836)				249	3.91e-14	8.16e-12
metal ion transmembrane transporter activity (GO:0046873)				288	8.01e-14	1.6e-11
RNA binding (GO:0003723)				322	1.74e-13	3.31e-11
catalytic activity (GO:0003824)				2785	7.2e-13	1.31e-10
nucleic acid binding (GO:0003676)				1123	5.96e-12	1.04e-09
cation channel activity (GO:0005261)				237	1.45e-11	2.44e-09
cation transmembrane transporter activity (GO:0008324)				405	1.03e-10	1.67e-08
adenyl ribonucleotide binding (GO:0032559)				773	1.64e-10	2.56e-08
inorganic cation transmembrane transporter activity (GO:0022890)				371	2.98e-10	4.5e-08
cytoskeletal protein binding (GO:0008092)				504	3.86e-10	5.64e-08
adenyl nucleotide binding (GO:0030554)				773	4.57e-10	6.45e-08
ATP binding (GO:0005524)				745	6.72e-10	9.2e-08
small molecule binding (GO:0036094)				1216	1.36e-09	1.81e-07
carbohydrate derivative binding (GO:0097367)				1068	4.74e-09	6.11e-07
transmembrane signaling receptor activity (GO:0004888)				577	1.82e-08	2.28e-06
catalytic activity, acting on a protein (GO:0140096)				1112	2.04e-08	2.48e-06
identical protein binding (GO:0042802)				779	2.12e-08	2.51e-06
cell adhesion molecule binding (GO:0050839)				162	7.63e-08	8.79e-06
phosphotransferase activity, alcohol group as acceptor (GO:0016773)				381	8.99e-08	1.01e-05
anion transmembrane transporter activity (GO:0008509)				227	1.01e-07	1.11e-05
enzyme binding (GO:0019899)				912	1.23e-07	1.32e-05
ligand-gated ion channel activity (GO:0015276)				108	1.6e-07	1.63e-05
ligand-gated channel activity (GO:0022834)				108	1.6e-07	1.66e-05
voltage-gated cation channel activity (GO:0022843)				109	1.85e-07	1.84e-05
kinase activity (GO:0016301)				415	2.23e-07	2.17e-05
protein kinase activity (GO:0004672)				326	2.52e-07	2.35e-05
voltage-gated channel activity (GO:0022832)				131	2.48e-07	2.36e-05
GTPase activator activity (GO:0005096)				155	3.09e-07	2.82e-05
hydrolase activity (GO:0016787)				1241	3.23e-07	2.83e-05
voltage-gated ion channel activity (GO:0005244)				130	3.18e-07	2.85e-05
nucleoside phosphate binding (GO:1901265)				1015	4.43e-07	3.6e-05
ribonucleotide binding (GO:0032553)				912	4.35e-07	3.66e-05
nucleotide binding (GO:0000166)				1015	4.43e-07	3.66e-05
calcium ion transmembrane transporter activity (GO:0015085)				101	4.29e-07	3.68e-05
signaling receptor binding (GO:0005102)				700	4.77e-07	3.8e-05
purine ribonucleotide binding (GO:0032555)				904	5.56e-07	4.35e-05
GTPase regulator activity (GO:0030695)				160	6.14e-07	4.72e-05
sodium ion transmembrane transporter activity (GO:0015081)				109	7.53e-07	5.68e-05
purine nucleotide binding (GO:0017076)				907	9.44e-07	7.01e-05
rRNA binding (GO:0019843)				7	1.18e-06	8.64e-05
active transmembrane transporter activity (GO:0022804)				215	1.24e-06	8.93e-05
secondary active transmembrane transporter activity (GO:0015291)				151	1.68e-06	0.000119
potassium ion transmembrane transporter activity (GO:0015079)				112	2.03e-06	0.000141
purine ribonucleoside triphosphate binding (GO:0035639)				867	3.15e-06	0.000212
divalent inorganic cation transmembrane transporter activity (GO:0072509)				112	3.12e-06	0.000214
calcium channel activity (GO:0005262)				87	3.87e-06	0.000257
active ion transmembrane transporter activity (GO:0022853)				143	5.55e-06	0.000363
inorganic anion transmembrane transporter activity (GO:0015103)				102	8.41e-06	0.000541
structural molecule activity (GO:0005198)				192	1e-05	0.000637
GTPase binding (GO:0051020)				276	1.04e-05	0.000651
lipid binding (GO:0008289)				385	1.34e-05	0.000825
ligand-gated cation channel activity (GO:0099094)				79	1.38e-05	0.000839
molecular transducer activity (GO:0060089)				661	1.45e-05	0.000859
signaling receptor activity (GO:0038023)				661	1.45e-05	0.00087
transferase activity, transferring phosphorus-containing groups (GO:0016772)				465	1.67e-05	0.000974
phospholipid binding (GO:0005543)				243	1.92e-05	0.00111
enzyme activator activity (GO:0008047)				233	2.24e-05	0.00128
peptidase activity (GO:0008233)				371	2.44e-05	0.00137
potassium channel activity (GO:0005267)				85	2.71e-05	0.0015
chloride transmembrane transporter activity (GO:0015108)				76	3.31e-05	0.00181
small GTPase binding (GO:0031267)				215	3.36e-05	0.00182
monovalent inorganic cation transmembrane transporter activity (GO:0015077)				228	3.41e-05	0.00182
actin binding (GO:0003779)				230	3.67e-05	0.00194
Ras GTPase binding (GO:0017016)				210	4.07e-05	0.00212
nucleoside-triphosphatase regulator activity (GO:0060589)				167	4.43e-05	0.00228
transmembrane receptor protein kinase activity (GO:0019199)				61	4.94e-05	0.00252
metallopeptidase activity (GO:0008237)				130	5.54e-05	0.00279
immune receptor activity (GO:0140375)				81	8.4e-05	0.00414
pheromone receptor activity (GO:0016503)				1	8.34e-05	0.00415
protein tyrosine kinase activity (GO:0004713)				80	0.000107	0.00521
oxidoreductase activity, acting on a heme group of donors (GO:0016675)				3	0.000116	0.00525
oxidoreductase activity, acting on a heme group of donors, oxygen as acceptor (GO:0016676)				3	0.000116	0.00531
tubulin binding (GO:0015631)				194	0.000111	0.00533
cytochrome-c oxidase activity (GO:0004129)				3	0.000116	0.00536
cytokine receptor activity (GO:0004896)				75	0.000115	0.0054
extracellular matrix structural constituent (GO:0005201)				55	0.000114	0.00542
heme-copper terminal oxidase activity (GO:0015002)				3	0.000116	0.00542
transition metal ion binding (GO:0046914)				510	0.000125	0.00557
extracellular ligand-gated ion channel activity (GO:0005230)				60	0.000135	0.00599
transferase activity (GO:0016740)				1058	0.000138	0.00606
growth factor binding (GO:0019838)				80	0.000175	0.00758
transmitter-gated ion channel activity (GO:0022824)				50	0.000181	0.00764
transmembrane receptor protein tyrosine kinase activity (GO:0004714)				48	0.000179	0.00771
transmitter-gated channel activity (GO:0022835)				50	0.000181	0.00771
voltage-gated potassium channel activity (GO:0005249)				63	0.000224	0.00934
sodium channel activity (GO:0005272)				38	0.000246	0.0101
organic anion transmembrane transporter activity (GO:0008514)				142	0.000248	0.0101
protein heterodimerization activity (GO:0046982)				89	0.000244	0.0101
endopeptidase activity (GO:0004175)				269	0.000301	0.0121
microtubule binding (GO:0008017)				147	0.000344	0.0137
zinc ion binding (GO:0008270)				369	0.000367	0.0145
postsynaptic neurotransmitter receptor activity (GO:0098960)				49	0.00042	0.0164
protein tag (GO:0031386)				0	0.00043	0.0167
voltage-gated calcium channel activity (GO:0005245)				40	0.000448	0.017
carbohydrate binding (GO:0030246)				123	0.000444	0.0171
neurotransmitter receptor activity (GO:0030594)				80	0.000494	0.0186
peptide receptor activity (GO:0001653)				91	0.000588	0.022
guanyl-nucleotide exchange factor activity (GO:0005085)				125	0.000665	0.0247
motor activity (GO:0003774)				89	0.000675	0.0248
chloride channel activity (GO:0005254)				54	0.000701	0.0256
NADH dehydrogenase activity (GO:0003954)				4	0.000767	0.0278
hormone binding (GO:0042562)				47	0.000877	0.0315
glycosaminoglycan binding (GO:0005539)				108	0.000988	0.0352
symporter activity (GO:0015293)				80	0.00104	0.0368
vitamin binding (GO:0019842)				87	0.00107	0.0376
Rho GTPase binding (GO:0017048)				91	0.00117	0.0406
G protein-coupled peptide receptor activity (GO:0008528)				85	0.00118	0.0409
cytokine binding (GO:0019955)				82	0.00122	0.0417
calmodulin binding (GO:0005516)				85	0.00123	0.0419
DNA binding (GO:0003677)				782	0.00125	0.0423
solute:cation symporter activity (GO:0015294)				61	0.00136	0.0455
GO cellular component complete				No. of Genes	P-value	FDR
intrinsic component of plasma membrane (GO:0031226)				831	3.59e-34	6.55e-31
integral component of plasma membrane (GO:0005887)				790	1.44e-32	1.32e-29
plasma membrane bounded cell projection (GO:0120025)				1044	3.3e-31	2.01e-28
cell projection (GO:0042995)				1078	1.05e-30	4.77e-28
ribosome (GO:0005840)				31	9.81e-30	3.58e-27
ribonucleoprotein complex (GO:1990904)				146	2.67e-28	8.13e-26
ribosomal subunit (GO:0044391)				21	8.52e-28	2.22e-25
cell junction (GO:0030054)				934	6.82e-26	1.56e-23
cellular anatomical entity (GO:0110165)				8136	5.07e-24	1.03e-21
cellular_component (GO:0005575)				8156	1.88e-23	3.12e-21
Unclassified (UNCLASSIFIED)				954	1.88e-23	3.43e-21
cytosolic ribosome (GO:0022626)				11	2.59e-22	3.94e-20
cell periphery (GO:0071944)				2569	5.69e-22	7.99e-20
plasma membrane (GO:0005886)				2511	2.64e-21	3.44e-19
neuron projection (GO:0043005)				624	3.24e-21	3.94e-19
synapse (GO:0045202)				620	2.25e-20	2.57e-18
plasma membrane region (GO:0098590)				571	4.35e-18	4.67e-16
large ribosomal subunit (GO:0015934)				11	6.54e-18	6.63e-16
membrane (GO:0016020)				4244	1.8e-17	1.73e-15
mitochondrial protein complex (GO:0098798)				50	1.15e-14	1.05e-12
cytosolic large ribosomal subunit (GO:0022625)				4	1.96e-14	1.7e-12
receptor complex (GO:0043235)				277	2.26e-14	1.88e-12
cytoplasm (GO:0005737)				4530	1.55e-13	1.23e-11
extracellular matrix (GO:0031012)				268	1.64e-13	1.25e-11
nucleosome (GO:0000786)				10	3.42e-13	2.49e-11
plasma membrane protein complex (GO:0098797)				341	5.15e-13	3.62e-11
somatodendritic compartment (GO:0036477)				341	7.31e-13	4.94e-11
endomembrane system (GO:0012505)				1621	1.12e-12	7.29e-11
extracellular region (GO:0005576)				1125	1.31e-12	8.24e-11
DNA packaging complex (GO:0044815)				13	2.39e-12	1.45e-10
postsynapse (GO:0098794)				269	1.65e-11	9.69e-10
cilium (GO:0005929)				364	3.17e-11	1.81e-09
small ribosomal subunit (GO:0015935)				10	3.31e-11	1.83e-09
transmembrane transporter complex (GO:1902495)				210	3.82e-11	2.05e-09
respirasome (GO:0070469)				13	4.02e-11	2.1e-09
cytoskeleton (GO:0005856)				988	7e-11	3.55e-09
cytosolic small ribosomal subunit (GO:0022627)				4	7.63e-11	3.76e-09
transporter complex (GO:1990351)				213	8.86e-11	4.25e-09
respiratory chain complex (GO:0098803)				10	1.15e-10	5.4e-09
ion channel complex (GO:0034702)				197	1.47e-10	6.71e-09
vesicle (GO:0031982)				864	2.78e-10	1.24e-08
cell surface (GO:0009986)				434	3.78e-10	1.64e-08
collagen-containing extracellular matrix (GO:0062023)				158	4.53e-10	1.92e-08
mitochondrial inner membrane (GO:0005743)				118	5.39e-10	2.24e-08
axon (GO:0030424)				264	6.35e-10	2.57e-08
dendrite (GO:0030425)				256	7.06e-10	2.74e-08
dendritic tree (GO:0097447)				256	7.06e-10	2.8e-08
synaptic membrane (GO:0097060)				176	2.07e-09	7.87e-08
mitochondrial envelope (GO:0005740)				196	2.24e-09	8.35e-08
intrinsic component of membrane (GO:0031224)				2896	2.73e-09	9.96e-08
mitochondrial respirasome (GO:0005746)				12	4.28e-09	1.5e-07
inner mitochondrial membrane protein complex (GO:0098800)				27	4.28e-09	1.53e-07
spliceosomal complex (GO:0005681)				32	6.64e-09	2.29e-07
mitochondrial membrane (GO:0031966)				186	7.96e-09	2.69e-07
organelle inner membrane (GO:0019866)				141	1.39e-08	4.6e-07
cation channel complex (GO:0034703)				148	1.42e-08	4.64e-07
integral component of membrane (GO:0016021)				2837	1.89e-08	6.05e-07
protein-DNA complex (GO:0032993)				43	2.49e-08	7.84e-07
neuron to neuron synapse (GO:0098984)				144	2.89e-08	8.79e-07
cell body (GO:0044297)				186	2.94e-08	8.8e-07
intracellular vesicle (GO:0097708)				792	2.85e-08	8.8e-07
cytoplasmic vesicle (GO:0031410)				789	3.08e-08	9.07e-07
presynapse (GO:0098793)				224	4.21e-08	1.22e-06
apical part of cell (GO:0045177)				203	6.75e-08	1.9e-06
neuronal cell body (GO:0043025)				164	6.73e-08	1.92e-06
anchoring junction (GO:0070161)				314	8.16e-08	2.26e-06
asymmetric synapse (GO:0032279)				134	1.72e-07	4.61e-06
postsynaptic density (GO:0014069)				134	1.72e-07	4.68e-06
postsynaptic specialization (GO:0099572)				145	1.81e-07	4.71e-06
extracellular space (GO:0005615)				756	1.8e-07	4.77e-06
Golgi apparatus (GO:0005794)				620	3.01e-07	7.75e-06
mitochondrion (GO:0005739)				506	4.37e-07	1.11e-05
postsynaptic membrane (GO:0045211)				125	8.01e-07	2e-05
apical plasma membrane (GO:0016324)				164	8.99e-07	2.22e-05
basolateral plasma membrane (GO:0016323)				121	1.12e-06	2.73e-05
plasma membrane signaling receptor complex (GO:0098802)				117	1.32e-06	3.18e-05
mitochondrial respiratory chain complex I (GO:0005747)				7	2.63e-06	6.07e-05
NADH dehydrogenase complex (GO:0030964)				7	2.63e-06	6.15e-05
respiratory chain complex I (GO:0045271)				7	2.63e-06	6.23e-05
basement membrane (GO:0005604)				72	4.75e-06	0.000108
secretory vesicle (GO:0099503)				237	6.95e-06	0.000157
supramolecular polymer (GO:0099081)				412	7.84e-06	0.000174
organelle envelope (GO:0031967)				343	1.1e-05	0.000238
membrane raft (GO:0045121)				146	1.12e-05	0.000241
envelope (GO:0031975)				343	1.1e-05	0.000241
membrane microdomain (GO:0098857)				147	1.15e-05	0.000245
proton-transporting ATP synthase complex (GO:0045259)				1	1.26e-05	0.000264
supramolecular fiber (GO:0099512)				405	1.7e-05	0.000352
mitochondrial proton-transporting ATP synthase complex (GO:0005753)				1	1.99e-05	0.000404
catalytic complex (GO:1902494)				463	1.98e-05	0.000406
cell-cell junction (GO:0005911)				232	2.64e-05	0.00053
mitochondrial ribosome (GO:0005761)				16	2.8e-05	0.00055
organellar ribosome (GO:0000313)				16	2.8e-05	0.000556
microtubule cytoskeleton (GO:0015630)				555	3.46e-05	0.000672
glutamatergic synapse (GO:0098978)				104	3.71e-05	0.000713
mitochondrial large ribosomal subunit (GO:0005762)				7	4.17e-05	0.000785
organellar large ribosomal subunit (GO:0000315)				7	4.17e-05	0.000793
intracellular anatomical structure (GO:0005622)				5793	4.45e-05	0.00083
cytochrome complex (GO:0070069)				3	4.9e-05	0.000903
Sm-like protein family complex (GO:0120114)				14	6e-05	0.00109
respiratory chain complex IV (GO:0045277)				1	8.34e-05	0.00151
motile cilium (GO:0031514)				105	8.53e-05	0.00153
intrinsic component of synaptic membrane (GO:0099240)				53	0.000125	0.00222
non-motile cilium (GO:0097730)				94	0.000145	0.00253
spliceosomal tri-snRNP complex (GO:0097526)				4	0.000144	0.00253
sarcolemma (GO:0042383)				68	0.00015	0.00258
small nuclear ribonucleoprotein complex (GO:0030532)				12	0.000181	0.00309
spliceosomal snRNP complex (GO:0097525)				11	0.000191	0.00322
presynaptic membrane (GO:0042734)				58	0.00021	0.00352
actin cytoskeleton (GO:0015629)				238	0.000216	0.00355
secretory granule (GO:0030141)				155	0.000215	0.00357
myofibril (GO:0030016)				105	0.000235	0.00383
contractile fiber (GO:0043292)				109	0.000256	0.00409
actin-based cell projection (GO:0098858)				99	0.000254	0.00411
neuron spine (GO:0044309)				73	0.000306	0.00481
cell leading edge (GO:0031252)				179	0.000304	0.00482
integral component of synaptic membrane (GO:0099699)				48	0.000352	0.00549
cluster of actin-based cell projections (GO:0098862)				80	0.000356	0.0055
endoplasmic reticulum (GO:0005783)				639	0.000368	0.00564
dendritic spine (GO:0043197)				72	0.000388	0.00591
9+0 non-motile cilium (GO:0097731)				75	0.00043	0.00648
photoreceptor cell cilium (GO:0097733)				73	0.000434	0.0065
distal axon (GO:0150034)				92	0.000458	0.0068
mitochondrial matrix (GO:0005759)				88	0.000478	0.00704
nucleolus (GO:0005730)				248	0.000484	0.00707
microtubule organizing center (GO:0005815)				346	0.000532	0.00771
axoneme (GO:0005930)				74	0.000537	0.00772
precatalytic spliceosome (GO:0071011)				9	0.000584	0.00833
catalytic step 2 spliceosome (GO:0071013)				17	0.00061	0.00863
sarcomere (GO:0030017)				92	0.000636	0.00887
nucleus (GO:0005634)				2478	0.000635	0.00891
chromatin (GO:0000785)				354	0.000657	0.00908
ciliary plasm (GO:0097014)				74	0.000783	0.0107
cell-substrate junction (GO:0030055)				98	0.000816	0.0111
collagen trimer (GO:0005581)				47	0.000877	0.0118
proton-transporting two-sector ATPase complex (GO:0016469)				13	0.000872	0.0118
oxidoreductase complex (GO:1990204)				34	0.000899	0.012
9+2 motile cilium (GO:0097729)				70	0.00097	0.0128
U1 snRNP (GO:0005685)				3	0.000974	0.0128
Golgi apparatus subcompartment (GO:0098791)				298	0.00104	0.0136
cell projection membrane (GO:0031253)				130	0.00117	0.0152
U5 snRNP (GO:0005682)				2	0.00122	0.0157
vesicle membrane (GO:0012506)				188	0.00123	0.0158
photoreceptor outer segment (GO:0001750)				52	0.00126	0.016
calcium channel complex (GO:0034704)				44	0.00128	0.0161
side of membrane (GO:0098552)				269	0.00129	0.0162
transport vesicle (GO:0030133)				156	0.00139	0.017
proton-transporting ATP synthase complex, coupling factor F(o) (GO:0045263)				1	0.00138	0.017
U4 snRNP (GO:0005687)				1	0.00138	0.0171
sperm flagellum (GO:0036126)				64	0.00147	0.0179
chromosome (GO:0005694)				520	0.00154	0.0186
perinuclear region of cytoplasm (GO:0048471)				240	0.00156	0.0187
focal adhesion (GO:0005925)				92	0.0016	0.0191
U4/U6 x U5 tri-snRNP complex (GO:0046540)				4	0.00164	0.0194
supramolecular complex (GO:0099080)				510	0.00173	0.0203
cytoplasmic region (GO:0099568)				117	0.00179	0.0209
membrane protein complex (GO:0098796)				572	0.00182	0.0211
ciliary basal body (GO:0036064)				90	0.00191	0.0221
potassium channel complex (GO:0034705)				55	0.00204	0.0234
extrinsic component of membrane (GO:0019898)				147	0.00212	0.0239
organelle subcompartment (GO:0031984)				568	0.00211	0.0239
cytoplasmic vesicle membrane (GO:0030659)				177	0.0021	0.024
myosin complex (GO:0016459)				42	0.00217	0.0243
adherens junction (GO:0005912)				80	0.00273	0.0304
U2-type spliceosomal complex (GO:0005684)				21	0.00281	0.0311
external side of plasma membrane (GO:0009897)				193	0.00298	0.0328
sodium channel complex (GO:0034706)				25	0.0031	0.0334
I band (GO:0031674)				64	0.00306	0.0334
intrinsic component of postsynaptic membrane (GO:0098936)				36	0.00309	0.0336
neuron projection terminus (GO:0044306)				47	0.00327	0.0351
cell cortex (GO:0005938)				134	0.00344	0.0367
postsynaptic specialization membrane (GO:0099634)				47	0.00354	0.0375
plasma membrane raft (GO:0044853)				63	0.00362	0.0381
voltage-gated potassium channel complex (GO:0008076)				49	0.00434	0.0455
centriole (GO:0005814)				76	0.00468	0.0488
microvillus (GO:0005902)				44	0.00481	0.0498

## Sheet: Supp. table9
Bisulfite sequencing PCR primers
Genes	Primer sequences (5-3)					CpGs in Product		Product Size (bp)		Annealing	temp (oC)
COL4A1	Forward-GAAGGGGAATTTAAGAGAAGGT					15		359		58.2
	Reverse-TTCCTCTCCCACCCAAATAA
IGF2R	Forward-GGTTGTTTTTTTTATTGGAGGA					13		273		57.5
	Reverse- ACCCAACCTAAACTCCCATATT
MDM2	Forward-AGTTTTGGGATTTTTTTGGAAG					11		293		57.4
	Reverse-ATCAATTCAATTCAATTCAATC
PEG10	Forward-AAGGGAAGTATAGGGTTTTAGAAGTG					16		308		58.2
	Reverse-TAACCAAACCAAAAATACAATTACC
TCF7	Forward-TTAAGTGTGTTGAGGAGGTT					20		347		54.5
	Reverse-CTCCAAAACCCATACCAATC
